# Supplementary material for: Anle138b binds predominantly to the central cavity in lipidic Aβ₄₀ fibrils and modulates fibril formation
Source: Nat Commun. 2025 Oct 3;16:8850. doi: 10.1038/s41467-025-64443-6 (PMC12494798; doi:10.1038/s41467-025-64443-6)
Supplement: Supplementary file 4 — Source Data [file 41467_2025_64443_MOESM4_ESM.xlsx]

## Sheet: Fig4_ABf_Anle138bliposome_ITC
Time	DP		Molar ratio	ΔH
0.083333	-0.000805		0.117017	-1.65671
0.1	-0.000842		0.215566	-1.61172
0.116667	-0.0008		0.315055	-1.54867
0.133333	-0.000658		0.415484	-1.40397
0.15	-0.000436		0.516853	-1.22714
0.166667	-0.000364		0.619161	-1.08761
0.183333	-0.000441		0.72241	-0.856954
0.2	-0.000649		0.826599	-0.665356
0.216667	-0.000617		0.931727	-0.527139
0.233333	-0.000585		1.0378	-0.390542
0.25	-0.000493		1.1448	-0.238079
0.266667	-0.0002		1.25275	-0.16679
0.283333	0.000152		1.47147	-0.058832
0.3	0.000314
0.316667	0.000406
0.333333	0.000179
0.35	0.000213
0.366667	0.000468
0.383333	0.000562
0.4	0.000417
0.416667	0.000402
0.433333	0.000406
0.45	0.000191
0.466667	0.000195
0.483333	0.00024
0.5	0.000454
0.516667	0.000699
0.533333	0.000903
0.55	0.000848
0.566667	0.000872
0.583333	0.000809
0.6	0.00088
0.616667	0.000741
0.633333	0.000672
0.65	0.000463
0.666667	0.000514
0.683333	0.000595
0.7	0.000676
0.716667	0.000757
0.733333	0.000658
0.75	0.00045
0.766667	0.000341
0.783333	0.000122
0.8	-9.7e-05
0.816667	-2.6e-05
0.833333	-5.4e-05
0.85	-7.8e-05
0.866667	-2e-06
0.883333	0.000373
0.9	0.000679
0.916667	0.000905
0.933333	0.000551
0.95	0.000516
0.966667	0.001652
0.983333	0.003108
1	0.002293
1.01667	0.002369
1.03333	-0.003605
1.05	-0.012679
1.06667	-0.014514
1.08333	-0.011192
1.1	-0.007015
1.11667	-0.004578
1.13333	-0.004122
1.15	-0.004195
1.16667	-0.004758
1.18333	-0.004381
1.2	-0.003394
1.21667	-0.003487
1.23333	-0.003941
1.25	-0.004054
1.26667	-0.003037
1.28333	-0.00233
1.3	-0.001973
1.31667	-0.001717
1.33333	-0.001248
1.35	-0.000827
1.36667	-0.000936
1.38333	-0.001105
1.4	-0.001324
1.41667	-0.001023
1.43333	-0.000542
1.45	-0.00062
1.46667	-0.000629
1.48333	-0.000368
1.5	-2.7e-05
1.51667	0.000134
1.53333	0.000225
1.55	0.000116
1.56667	-5.3e-05
1.58333	0.000447
1.6	0.000771
1.61667	0.000575
1.63333	0.000279
1.65	0.000363
1.66667	0.000637
1.68333	0.000941
1.7	0.001445
1.71667	0.001609
1.73333	0.001582
1.75	0.001586
1.76667	0.00176
1.78333	0.001674
1.8	0.001408
1.81667	0.001142
1.83333	0.001042
1.85	0.001009
1.86667	0.000807
1.88333	0.000584
1.9	0.000632
1.91667	0.000989
1.93333	0.001227
1.95	0.001094
1.96667	0.000982
1.98333	0.000849
2	0.000627
2.01667	0.000484
2.03333	0.000482
2.05	0.000439
2.06667	0.000186
2.08333	-0.000114
2.1	-0.000249
2.11667	-0.000394
2.13333	-0.000378
2.15	-0.000543
2.16667	-0.000837
2.18333	-0.000892
2.2	-0.000947
2.21667	-0.000871
2.23333	-0.000846
2.25	-0.00094
2.26667	-0.000995
2.28333	-0.00102
2.3	-0.001074
2.31667	-0.001019
2.33333	-0.001028
2.35	-0.001051
2.36667	-0.000944
2.38333	-0.000968
2.4	-0.000851
2.41667	-0.000804
2.43333	-0.000828
2.45	-0.000681
2.46667	-0.000494
2.48333	-0.000168
2.5	6.9e-05
2.51667	4.6e-05
2.53333	-6.7e-05
2.55	-0.000121
2.56667	-8.4e-05
2.58333	3e-06
2.6	0.000163
2.61667	0.000302
2.63333	0.000312
2.65	0.000291
2.66667	0.000411
2.68333	0.00069
2.7	0.00054
2.71667	0.000189
2.73333	-6.1e-05
2.75	-0.000182
2.76667	-0.000192
2.78333	-0.000293
2.8	-0.000583
2.81667	-0.000354
2.83333	1.6e-05
2.85	0.00019
2.86667	0.000224
2.88333	0.000218
2.9	8.2e-05
2.91667	-0.000264
2.93333	-0.000359
2.95	-0.000355
2.96667	-0.000341
2.98333	-0.000417
3	-0.000263
3.01667	1.1e-05
3.03333	0.000205
3.05	0.000399
3.06667	0.000653
3.08333	0.000759
3.1	0.000832
3.11667	0.000704
3.13333	0.000507
3.15	0.00055
3.16667	0.000273
3.18333	0.000276
3.2	0.000388
3.21667	0.000621
3.23333	0.000784
3.25	0.000657
3.26667	0.000759
3.28333	0.001092
3.3	0.001515
3.31667	0.001608
3.33333	0.001717
3.35	0.002078
3.36667	0.002139
3.38333	0.00256
3.4	0.003231
3.41667	0.004052
3.43333	0.004853
3.45	0.005284
3.46667	0.007075
3.48333	0.007966
3.5	0.008457
3.51667	0.005528
3.53333	0.000819
3.55	-0.01082
3.56667	-0.027299
3.58333	-0.042121
3.6	-0.047448
3.61667	-0.046916
3.63333	-0.042894
3.65	-0.037392
3.66667	-0.031179
3.68333	-0.027727
3.7	-0.025965
3.71667	-0.024112
3.73333	-0.02253
3.75	-0.020908
3.76667	-0.019285
3.78333	-0.017173
3.8	-0.015341
3.81667	-0.013648
3.83333	-0.011967
3.85	-0.010177
3.86667	-0.008556
3.88333	-0.007596
3.9	-0.007305
3.91667	-0.006495
3.93333	-0.005834
3.95	-0.005114
3.96667	-0.004603
3.98333	-0.003812
4	-0.003602
4.01667	-0.003081
4.03333	-0.002581
4.05	-0.00213
4.06667	-0.00172
4.08333	-0.001214
4.1	-0.000722
4.11667	-0.000139
4.13333	0.000443
4.15	0.000775
4.16667	0.001077
4.18333	0.00134
4.2	0.001702
4.21667	0.002374
4.23333	0.002377
4.25	0.002069
4.26667	0.001661
4.28333	0.001323
4.3	0.001546
4.31667	0.001668
4.33333	0.001654
4.35	0.001646
4.36667	0.001697
4.38333	0.001498
4.4	0.00127
4.41667	0.000741
4.43333	0.000262
4.45	0.000154
4.46667	0.000365
4.48333	0.000506
4.5	0.000618
4.51667	0.000499
4.53333	0.00055
4.55	0.000712
4.56667	0.000933
4.58333	0.000928
4.6	0.00103
4.61667	0.000942
4.63333	0.000905
4.65	0.000857
4.66667	0.000909
4.68333	0.000671
4.7	0.000393
4.71667	0.000475
4.73333	0.000607
4.75	0.000809
4.76667	0.000812
4.78333	0.000524
4.8	0.000146
4.81667	7.8e-05
4.83333	-1e-05
4.85	0.000212
4.86667	0.000135
4.88333	0.000137
4.9	5e-05
4.91667	0.000152
4.93333	-5.5e-05
4.95	-6.3e-05
4.96667	-7e-05
4.98333	-2.8e-05
5	0.000154
5.01667	0.000117
5.03333	0.000319
5.05	0.000222
5.06667	-0.000136
5.08333	-0.000328
5.1	-0.000287
5.11667	-0.000335
5.13333	-0.000233
5.15	-0.000361
5.16667	-0.000249
5.18333	-0.000417
5.2	-0.000605
5.21667	-0.000843
5.23333	-0.000831
5.25	-0.0007
5.26667	-0.000788
5.28333	-0.001096
5.3	-0.001214
5.31667	-0.001002
5.33333	-0.000164
5.35	0.00023
5.36667	0.000465
5.38333	0.000429
5.4	0.000223
5.41667	0.000998
5.43333	0.001012
5.45	0.000366
5.46667	-5.9e-05
5.48333	0.000295
5.5	0.000379
5.51667	0.000644
5.53333	0.000278
5.55	-0.000588
5.56667	-0.000993
5.58333	-0.001424
5.6	-0.001687
5.61667	-0.001391
5.63333	-0.000675
5.65	-0.000269
5.66667	-0.000273
5.68333	-0.000506
5.7	-0.00029
5.71667	-0.000354
5.73333	-0.000338
5.75	-0.000142
5.76667	4.5e-05
5.78333	-9e-06
5.8	0.000177
5.81667	0.000413
5.83333	0.000733
5.85	0.000985
5.86667	0.000898
5.88333	0.00089
5.9	0.000912
5.91667	0.000994
5.93333	0.001397
5.95	0.001579
5.96667	0.001521
5.98333	0.001253
6	0.001905
6.01667	0.004938
6.03333	0.0057
6.05	-0.004758
6.06667	-0.018466
6.08333	-0.03644
6.1	-0.048431
6.11667	-0.047813
6.13333	-0.041085
6.15	-0.032487
6.16667	-0.022998
6.18333	-0.02191
6.2	-0.022362
6.21667	-0.020004
6.23333	-0.018685
6.25	-0.016957
6.26667	-0.014989
6.28333	-0.013691
6.3	-0.012963
6.31667	-0.011834
6.33333	-0.010902
6.35	-0.010092
6.36667	-0.008673
6.38333	-0.007623
6.4	-0.006784
6.41667	-0.006194
6.43333	-0.005165
6.45	-0.004435
6.46667	-0.003766
6.48333	-0.003346
6.5	-0.002697
6.51667	-0.001777
6.53333	-0.001258
6.55	-0.001138
6.56667	-0.000899
6.58333	-0.000848
6.6	-0.00084
6.61667	-0.000623
6.63333	-0.000166
6.65	0.000282
6.66667	0.000609
6.68333	0.000846
6.7	0.000744
6.71667	0.000691
6.73333	0.000588
6.75	0.000806
6.76667	0.001083
6.78333	0.00116
6.8	0.001218
6.81667	0.001165
6.83333	0.000892
6.85	0.000578
6.86667	0.000415
6.88333	0.000102
6.9	8e-06
6.91667	0.000105
6.93333	0.000302
6.95	0.000428
6.96667	0.000365
6.98333	4.2e-05
7	-0.000232
7.01667	-0.000415
7.03333	-0.000468
7.05	-0.000662
7.06667	-0.000885
7.08333	-0.000968
7.1	-0.001025
7.11667	-0.000972
7.13333	-0.000928
7.15	-0.000765
7.16667	-0.000542
7.18333	-0.000428
7.2	-0.000255
7.21667	-6.2e-05
7.23333	-8e-06
7.25	0.000155
7.26667	0.000338
7.28333	0.000202
7.3	-0.000145
7.31667	-0.000322
7.33333	-0.000236
7.35	-0.000212
7.36667	-7.8e-05
7.38333	0.000186
7.4	0.00022
7.41667	9.4e-05
7.43333	-0.000232
7.45	0.000102
7.46667	0.000416
7.48333	0.0002
7.5	-5.6e-05
7.51667	-0.000623
7.53333	-0.000659
7.55	-0.000765
7.56667	-0.000361
7.58333	1.8e-05
7.6	0.000217
7.61667	0.000277
7.63333	1.7e-05
7.65	-4.4e-05
7.66667	-4e-06
7.68333	1.6e-05
7.7	-0.000114
7.71667	-0.000255
7.73333	-8.5e-05
7.75	0.000175
7.76667	0.000434
7.78333	0.000564
7.8	0.000544
7.81667	0.000453
7.83333	0.000272
7.85	0.000356
7.86667	0.0004
7.88333	0.000323
7.9	0.000237
7.91667	0.000141
7.93333	-0.000126
7.95	-0.000162
7.96667	-3.8e-05
7.98333	0.000286
8	0.000469
8.01667	0.000453
8.03333	0.000567
8.05	0.00056
8.06667	0.000324
8.08333	0.000293
8.1	0.000386
8.11667	0.00023
8.13333	0.000373
8.15	0.000607
8.16667	0.00052
8.18333	0.000594
8.2	0.000638
8.21667	0.000491
8.23333	0.000295
8.25	0.000408
8.26667	0.000712
8.28333	0.000686
8.3	0.000459
8.31667	0.000253
8.33333	2.8e-05
8.35	-0.000326
8.36667	-0.000629
8.38333	-0.000412
8.4	-0.000526
8.41667	-0.000569
8.43333	-0.000912
8.45	-0.000856
8.46667	-0.000129
8.48333	0.000138
8.5	0.001244
8.51667	0.001291
8.53333	0.002588
8.55	-0.005235
8.56667	-0.021159
8.58333	-0.03032
8.6	-0.037763
8.61667	-0.037925
8.63333	-0.033337
8.65	-0.02733
8.66667	-0.023952
8.68333	-0.020705
8.7	-0.019417
8.71667	-0.018619
8.73333	-0.017022
8.75	-0.015714
8.76667	-0.014177
8.78333	-0.013049
8.8	-0.012461
8.81667	-0.011714
8.83333	-0.011049
8.85	-0.010366
8.86667	-0.009613
8.88333	-0.00893
8.9	-0.008247
8.91667	-0.007594
8.93333	-0.006921
8.95	-0.006258
8.96667	-0.005675
8.98333	-0.005152
9	-0.004619
9.01667	-0.004196
9.03333	-0.003754
9.05	-0.003281
9.06667	-0.002828
9.08333	-0.002356
9.1	-0.001826
9.11667	-0.001496
9.13333	-0.001437
9.15	-0.001317
9.16667	-0.001147
9.18333	-0.000768
9.2	-0.000558
9.21667	-0.000438
9.23333	-0.000379
9.25	-4.9e-05
9.26667	0.000321
9.28333	0.00055
9.3	0.00055
9.31667	0.0005
9.33333	0.000636
9.35	0.000763
9.36667	0.001029
9.38333	0.000976
9.4	0.000902
9.41667	0.000799
9.43333	0.000675
9.45	0.000472
9.46667	0.000388
9.48333	0.000424
9.5	0.000581
9.51667	0.000517
9.53333	0.000544
9.55	0.00071
9.56667	0.000937
9.58333	0.000779
9.6	0.000732
9.61667	0.000744
9.63333	0.000677
9.65	0.00044
9.66667	0.000432
9.68333	0.000315
9.7	0.000238
9.71667	0.00031
9.73333	0.000333
9.75	0.000256
9.76667	0.000398
9.78333	0.000331
9.8	0.000304
9.81667	0.000446
9.83333	0.000306
9.85	2.6e-05
9.86667	-0.000204
9.88333	-0.000505
9.9	-0.000895
9.91667	-0.001125
9.93333	-0.001246
9.95	-0.001136
9.96667	-0.001216
9.98333	-0.001077
10	-0.000987
10.0167	-0.000857
10.0333	-0.000768
10.05	-0.000698
10.0667	-0.000689
10.0833	-0.000545
10.1	-0.000351
10.1167	-0.000427
10.1333	-0.000653
10.15	-0.000919
10.1667	-0.000955
10.1833	-0.000821
10.2	-0.000777
10.2167	-0.000593
10.2333	-0.000209
10.25	-5e-06
10.2667	0.000219
10.2833	0.000243
10.3	0.000197
10.3167	0.000192
10.3333	0.00037
10.35	0.000188
10.3667	0.000146
10.3833	0.000294
10.4	0.000362
10.4167	0.00046
10.4333	0.000568
10.45	0.000776
10.4667	0.001194
10.4833	0.001352
10.5	0.00144
10.5167	0.001428
10.5333	0.001686
10.55	0.001694
10.5667	0.001555
10.5833	0.001186
10.6	0.001006
10.6167	0.000926
10.6333	0.000847
10.65	0.000597
10.6667	0.000467
10.6833	0.000648
10.7	0.000588
10.7167	0.000418
10.7333	3.8e-05
10.75	-0.000321
10.7667	-0.000571
10.7833	-0.000641
10.8	-0.00075
10.8167	-0.00083
10.8333	-0.000968
10.85	-0.001107
10.8667	-0.001026
10.8833	-0.001044
10.9	-0.001013
10.9167	-0.000902
10.9333	-0.00072
10.95	-0.000919
10.9667	-2.7e-05
10.9833	0.000264
11	0.000105
11.0167	-0.000113
11.0333	-0.005122
11.05	-0.00967
11.0667	-0.019701
11.0833	-0.031894
11.1	-0.039596
11.1167	-0.040809
11.1333	-0.036911
11.15	-0.027864
11.1667	-0.020356
11.1833	-0.017999
11.2	-0.016712
11.2167	-0.015604
11.2333	-0.015167
11.25	-0.014379
11.2667	-0.013252
11.2833	-0.012145
11.3	-0.011427
11.3167	-0.010602
11.3333	-0.010179
11.35	-0.009626
11.3667	-0.008683
11.3833	-0.00773
11.4	-0.006916
11.4167	-0.006083
11.4333	-0.0051
11.45	-0.004147
11.4667	-0.003484
11.4833	-0.002731
11.5	-0.002018
11.5167	-0.001754
11.5333	-0.001511
11.55	-0.001238
11.5667	-0.000937
11.5833	-0.000605
11.6	-0.000143
11.6167	0.000319
11.6333	0.000691
11.65	0.000713
11.6667	0.000925
11.6833	0.000977
11.7	0.000759
11.7167	0.000592
11.7333	0.000444
11.75	0.000236
11.7667	7.8e-05
11.7833	-0.00016
11.8	-0.000218
11.8167	-0.000217
11.8333	-0.000311
11.85	-0.000495
11.8667	-0.000639
11.8833	-0.000443
11.9	-0.000447
11.9167	-0.000391
11.9333	-0.000255
11.95	-0.000219
11.9667	-0.000113
11.9833	-3.7e-05
12	-0.00016
12.0167	-0.000194
12.0333	-0.000188
12.05	-6.2e-05
12.0667	-5.6e-05
12.0833	-1.9e-05
12.1	8e-06
12.1167	5e-06
12.1333	0.000182
12.15	0.000499
12.1667	0.000636
12.1833	0.000732
12.2	0.000709
12.2167	0.000696
12.2333	0.000763
12.25	0.00056
12.2667	0.000417
12.2833	0.000314
12.3	0.000191
12.3167	0.000179
12.3333	0.000398
12.35	0.000378
12.3667	0.000298
12.3833	0.000188
12.4	0.000258
12.4167	0.000347
12.4333	0.000347
12.45	0.000417
12.4667	0.000307
12.4833	3.7e-05
12.5	-8.4e-05
12.5167	-0.000284
12.5333	-0.000554
12.55	-0.000594
12.5667	-0.000589
12.5833	-0.000494
12.6	-0.000469
12.6167	-0.000574
12.6333	-0.000568
12.65	-0.000733
12.6667	-0.000728
12.6833	-0.000643
12.7	-0.000648
12.7167	-0.000513
12.7333	-0.000408
12.75	-0.000563
12.7667	-0.000638
12.7833	-0.000732
12.8	-0.000857
12.8167	-0.000896
12.8333	-0.000814
12.85	-0.000552
12.8667	-0.000559
12.8833	-0.000547
12.9	-0.000524
12.9167	-0.000442
12.9333	-0.00037
12.95	-0.000297
12.9667	-0.000205
12.9833	-0.000183
13	-4e-05
13.0167	5.2e-05
13.0333	-5.5e-05
13.05	3.7e-05
13.0667	0.000418
13.0833	0.000584
13.1	0.000511
13.1167	0.000617
13.1333	0.000843
13.15	0.00087
13.1667	0.000736
13.1833	0.000712
13.2	0.000869
13.2167	0.000905
13.2333	0.001012
13.25	0.001008
13.2667	0.001484
13.2833	0.001551
13.3	0.001217
13.3167	0.00093
13.3333	0.00096
13.35	0.00067
13.3667	0.000601
13.3833	0.000421
13.4	0.000751
13.4167	0.000761
13.4333	0.000882
13.45	9.2e-05
13.4667	-0.000628
13.4833	-0.000478
13.5	0.000443
13.5167	0.002643
13.5333	-0.000457
13.55	-0.007427
13.5667	-0.02233
13.5833	-0.033954
13.6	-0.044078
13.6167	-0.042162
13.6333	-0.036326
13.65	-0.02823
13.6667	-0.018825
13.6833	-0.012879
13.7	-0.014593
13.7167	-0.014677
13.7333	-0.014311
13.75	-0.013325
13.7667	-0.012129
13.7833	-0.011263
13.8	-0.010397
13.8167	-0.009962
13.8333	-0.009481
13.85	-0.008689
13.8667	-0.007938
13.8833	-0.007327
13.9	-0.006645
13.9167	-0.005874
13.9333	-0.004973
13.95	-0.004331
13.9667	-0.00412
13.9833	-0.003589
14	-0.002998
14.0167	-0.002566
14.0333	-0.002325
14.05	-0.001934
14.0667	-0.001629
14.0833	-0.001025
14.1	-0.000631
14.1167	-7e-06
14.1333	0.000257
14.15	0.000302
14.1667	0.000296
14.1833	0.00055
14.2	0.000944
14.2167	0.001168
14.2333	0.000742
14.25	0.000296
14.2667	0.000501
14.2833	0.000385
14.3	0.000289
14.3167	0.000374
14.3333	-0.000159
14.35	-0.000763
14.3667	-0.001277
14.3833	-0.00161
14.4	-0.001054
14.4167	0.001543
14.4333	0.002729
14.45	0.001776
14.4667	0.001662
14.4833	0.002278
14.5	0.001765
14.5167	0.001171
14.5333	0.001198
14.55	0.001204
14.5667	0.00121
14.5833	0.001047
14.6	0.000553
14.6167	-3.1e-05
14.6333	7.5e-05
14.65	0.000271
14.6667	0.000197
14.6833	0.000193
14.7	0.000179
14.7167	0.000295
14.7333	0.000362
14.75	0.000578
14.7667	0.000524
14.7833	0.00038
14.8	0.000186
14.8167	0.000106
14.8333	-0.00013
14.85	-0.000226
14.8667	-0.000342
14.8833	-0.000598
14.9	-0.000644
14.9167	-0.00098
14.9333	-0.001226
14.95	-0.001482
14.9667	-0.001678
14.9833	-0.001654
15	-0.00156
15.0167	-0.001596
15.0333	-0.001422
15.05	-0.001198
15.0667	-0.001261
15.0833	-0.001318
15.1	-0.001274
15.1167	-0.001321
15.1333	-0.001208
15.15	-0.001224
15.1667	-0.001301
15.1833	-0.001277
15.2	-0.001084
15.2167	-0.00076
15.2333	-0.000547
15.25	-0.000333
15.2667	1e-05
15.2833	0.000314
15.3	0.000447
15.3167	0.000612
15.3333	0.000786
15.35	0.00083
15.3667	0.000823
15.3833	0.000697
15.4	0.000831
15.4167	0.000994
15.4333	0.001288
15.45	0.001502
15.4667	0.001625
15.4833	0.001759
15.5	0.001853
15.5167	0.001766
15.5333	0.0016
15.55	0.001534
15.5667	0.001613
15.5833	0.001345
15.6	0.001187
15.6167	0.000899
15.6333	0.000661
15.65	0.000453
15.6667	0.000355
15.6833	0.000577
15.7	0.000459
15.7167	0.000411
15.7333	0.000383
15.75	0.000295
15.7667	3.7e-05
15.7833	-0.000331
15.8	-0.000459
15.8167	-0.000237
15.8333	-7.5e-05
15.85	0.000127
15.8667	9e-05
15.8833	-8e-06
15.9	5.5e-05
15.9167	0.000347
15.9333	0.000119
15.95	5.2e-05
15.9667	9.4e-05
15.9833	-0.000213
16	-0.001041
16.0167	-0.001289
16.0333	0.000654
16.05	-0.006974
16.0667	-0.01668
16.0833	-0.030631
16.1	-0.038941
16.1167	-0.041152
16.1333	-0.033823
16.15	-0.024624
16.1667	-0.020214
16.1833	-0.017525
16.2	-0.015546
16.2167	-0.015657
16.2333	-0.014627
16.25	-0.013988
16.2667	-0.013039
16.2833	-0.01193
16.3	-0.01106
16.3167	-0.01043
16.3333	-0.009606
16.35	-0.009173
16.3667	-0.008689
16.3833	-0.007786
16.4	-0.006733
16.4167	-0.005939
16.4333	-0.004896
16.45	-0.004182
16.4667	-0.003259
16.4833	-0.002506
16.5	-0.002012
16.5167	-0.001489
16.5333	-0.001125
16.55	-0.001262
16.5667	-0.000992
16.5833	-0.000536
16.6	-0.00018
16.6167	0.000357
16.6333	0.000963
16.65	0.001279
16.6667	0.001175
16.6833	0.001182
16.7	0.001198
16.7167	0.001454
16.7333	0.00146
16.75	0.001147
16.7667	0.000913
16.7833	0.000729
16.8	0.000445
16.8167	0.000359
16.8333	0.000644
16.85	0.00074
16.8667	0.000796
16.8833	0.000791
16.9	0.000577
16.9167	0.000393
16.9333	0.000209
16.95	0.000104
16.9667	-0.00021
16.9833	-5.4e-05
17	1e-06
17.0167	-0.000153
17.0333	-0.000127
17.05	-6.2e-05
17.0667	9.6e-05
17.0833	0.00016
17.1	0.000265
17.1167	0.000499
17.1333	0.000723
17.15	0.000757
17.1667	0.000582
17.1833	0.000456
17.2	0.00033
17.2167	0.000195
17.2333	0.000259
17.25	0.000483
17.2667	0.000747
17.2833	0.000782
17.3	0.000756
17.3167	0.00071
17.3333	0.00079
17.35	0.000939
17.3667	0.000968
17.3833	0.000728
17.4	0.000247
17.4167	-0.000164
17.4333	-0.000354
17.45	-0.000375
17.4667	-9.5e-05
17.4833	0.000144
17.5	5.3e-05
17.5167	-0.000167
17.5333	-0.000198
17.55	-0.000449
17.5667	-0.00085
17.5833	-0.000943
17.6	-0.001325
17.6167	-0.001737
17.6333	-0.001759
17.65	-0.001631
17.6667	-0.001503
17.6833	-0.001206
17.7	-0.000898
17.7167	-0.00048
17.7333	-0.000202
17.75	-0.000244
17.7667	-0.000236
17.7833	-4.9e-05
17.8	-0.000421
17.8167	-0.00047
17.8333	-0.000259
17.85	2.3e-05
17.8667	0.000614
17.8833	0.000705
17.9	0.000887
17.9167	0.001268
17.9333	0.00138
17.95	0.001021
17.9667	0.000672
17.9833	0.000424
18	0.000585
18.0167	0.000726
18.0333	0.000638
18.05	0.000559
18.0667	0.000486
18.0833	0.000915
18.1	0.000923
18.1167	0.000682
18.1333	0.000401
18.15	3e-05
18.1667	-1.1e-05
18.1833	0.000317
18.2	0.000316
18.2167	4.5e-05
18.2333	4e-06
18.25	0.000123
18.2667	0.000152
18.2833	-0.00043
18.3	-0.000721
18.3167	-0.000602
18.3333	-0.000723
18.35	-0.000475
18.3667	-0.000216
18.3833	-0.000197
18.4	0.000101
18.4167	1e-05
18.4333	-0.000281
18.45	0.000197
18.4667	0.000846
18.4833	0.001285
18.5	0.000504
18.5167	-0.001978
18.5333	0.000271
18.55	-0.00333
18.5667	-0.012297
18.5833	-0.025204
18.6	-0.034182
18.6167	-0.034229
18.6333	-0.030327
18.65	-0.022545
18.6667	-0.017492
18.6833	-0.01325
18.7	-0.011977
18.7167	-0.011645
18.7333	-0.011493
18.75	-0.01126
18.7667	-0.010488
18.7833	-0.009925
18.8	-0.009443
18.8167	-0.008688
18.8333	-0.007995
18.85	-0.007362
18.8667	-0.006889
18.8833	-0.006276
18.9	-0.005413
18.9167	-0.004409
18.9333	-0.004046
18.95	-0.003723
18.9667	-0.00322
18.9833	-0.002937
19	-0.002774
19.0167	-0.002581
19.0333	-0.002327
19.05	-0.002284
19.0667	-0.002038
19.0833	-0.001623
19.1	-0.001289
19.1167	-0.001294
19.1333	-0.001479
19.15	-0.001354
19.1667	-0.001199
19.1833	-0.001034
19.2	-0.000939
19.2167	-0.000914
19.2333	-0.000789
19.25	-0.000574
19.2667	-0.000219
19.2833	-3.5e-05
19.3	9e-05
19.3167	0.000185
19.3333	0.000329
19.35	0.000513
19.3667	0.000667
19.3833	0.000702
19.4	0.000546
19.4167	0.00042
19.4333	0.000434
19.45	0.000619
19.4667	0.000773
19.4833	0.000807
19.5	0.000771
19.5167	0.000366
19.5333	0.00023
19.55	0.000475
19.5667	0.000635
19.5833	0.000616
19.6	0.000196
19.6167	0.000517
19.6333	0.000607
19.65	0.000588
19.6667	0.000358
19.6833	0.000649
19.7	0.000929
19.7167	0.00082
19.7333	0.00046
19.75	0.000351
19.7667	0.000581
19.7833	0.000452
19.8	0.000204
19.8167	8.3e-05
19.8333	0.000243
19.85	0.000372
19.8667	0.000412
19.8833	0.000291
19.9	5.1e-05
19.9167	0.0001
19.9333	-0.0001
19.95	-9.1e-05
19.9667	-0.000251
19.9833	-9.2e-05
20	-0.000222
20.0167	-0.000443
20.0333	-0.000443
20.05	-0.000533
20.0667	-0.000341
20.0833	-0.000329
20.1	-0.000227
20.1167	-0.000125
20.1333	-0.000163
20.15	-0.000311
20.1667	-0.000449
20.1833	-0.000527
20.2	-0.000415
20.2167	-0.000263
20.2333	-0.000331
20.25	-0.000339
20.2667	-0.000257
20.2833	-0.000155
20.3	-0.000122
20.3167	1e-05
20.3333	-3.8e-05
20.35	-6e-06
20.3667	-6.4e-05
20.3833	-0.000132
20.4	-0.00013
20.4167	-5.9e-05
20.4333	-0.000207
20.45	-0.000315
20.4667	-0.000123
20.4833	0.000269
20.5	0.000501
20.5167	0.000453
20.5333	0.000435
20.55	0.00025
20.5667	0.000221
20.5833	0.000223
20.6	0.000254
20.6167	0.000306
20.6333	0.000377
20.65	0.000399
20.6667	0.00039
20.6833	0.000192
20.7	0.000283
20.7167	0.000415
20.7333	0.000336
20.75	0.000428
20.7667	0.000529
20.7833	0.000731
20.8	0.000775
20.8167	0.000382
20.8333	0.000189
20.85	0.000287
20.8667	0.000474
20.8833	0.000601
20.9	0.000659
20.9167	0.000646
20.9333	0.000544
20.95	0.000601
20.9667	0.000608
20.9833	0.000406
21	0.000143
21.0167	0.00178
21.0333	0.003518
21.05	0.000672
21.0667	-0.008676
21.0833	-0.021694
21.1	-0.032912
21.1167	-0.03918
21.1333	-0.034018
21.15	-0.022037
21.1667	-0.016325
21.1833	-0.013213
21.2	-0.011941
21.2167	-0.011819
21.2333	-0.012108
21.25	-0.011506
21.2667	-0.011114
21.2833	-0.010272
21.3	-0.009492
21.3167	-0.009069
21.3333	-0.008316
21.35	-0.007853
21.3667	-0.00729
21.3833	-0.006207
21.4	-0.005383
21.4167	-0.00533
21.4333	-0.005027
21.45	-0.004334
21.4667	-0.004041
21.4833	-0.003467
21.5	-0.002664
21.5167	-0.002061
21.5333	-0.001718
21.55	-0.001489
21.5667	-0.001295
21.5833	-0.000992
21.6	-0.000709
21.6167	-0.000676
21.6333	-0.000612
21.65	-0.000599
21.6667	-0.000626
21.6833	-0.000382
21.7	7.1e-05
21.7167	0.000424
21.7333	0.000737
21.75	0.000821
21.7667	0.001024
21.7833	0.000997
21.8	0.001085
21.8167	0.001185
21.8333	0.001184
21.85	0.001254
21.8667	0.001374
21.8833	0.001513
21.9	0.001433
21.9167	0.001393
21.9333	0.001522
21.95	0.001612
21.9667	0.001542
21.9833	0.001511
22	0.001541
22.0167	0.001591
22.0333	0.00142
22.05	0.001444
22.0667	0.00143
22.0833	0.001407
22.1	0.001374
22.1167	0.001281
22.1333	0.000948
22.15	0.000575
22.1667	0.000402
22.1833	0.000149
22.2	-0.000104
22.2167	-0.000317
22.2333	-0.0005
22.25	-0.000643
22.2667	-0.000696
22.2833	-0.000729
22.3	-0.000729
22.3167	-0.000713
22.3333	-0.000756
22.35	-0.000859
22.3667	-0.001022
22.3833	-0.001136
22.4	-0.001219
22.4167	-0.001282
22.4333	-0.001165
22.45	-0.001089
22.4667	-0.001102
22.4833	-0.000865
22.5	-0.000708
22.5167	-0.000362
22.5333	-6.5e-05
22.55	8.1e-05
22.5667	0.000215
22.5833	0.000169
22.6	-7e-06
22.6167	-0.000133
22.6333	-0.000189
22.65	-0.000345
22.6667	-0.000191
22.6833	-0.000107
22.7	-6.3e-05
22.7167	-0.000159
22.7333	-0.000195
22.75	6.9e-05
22.7667	0.000393
22.7833	0.000417
22.8	0.000267
22.8167	7.6e-05
22.8333	0.000265
22.85	0.000144
22.8667	1.3e-05
22.8833	-2.8e-05
22.9	2.1e-05
22.9167	0.00037
22.9333	0.000539
22.95	0.000498
22.9667	0.000617
22.9833	0.000316
23	6.5e-05
23.0167	0.000174
23.0333	0.000303
23.05	0.000103
23.0667	7.1e-05
23.0833	-0.000102
23.1	1.5e-05
23.1167	0.000112
23.1333	-0.000201
23.15	-0.000153
23.1667	-0.000266
23.1833	-0.000159
23.2	0.000268
23.2167	0.000345
23.2333	0.000433
23.25	0.00046
23.2667	0.000397
23.2833	0.000374
23.3	0.000574
23.3167	0.000791
23.3333	0.000688
23.35	0.000625
23.3667	0.000882
23.3833	0.001189
23.4	0.001376
23.4167	0.001413
23.4333	0.0016
23.45	0.001547
23.4667	0.002074
23.4833	0.002611
23.5	0.002578
23.5167	0.003225
23.5333	0.005912
23.55	0.000587
23.5667	-0.01002
23.5833	-0.020187
23.6	-0.030834
23.6167	-0.032441
23.6333	-0.029068
23.65	-0.024976
23.6667	-0.021033
23.6833	-0.01786
23.7	-0.016417
23.7167	-0.015164
23.7333	-0.013891
23.75	-0.012629
23.7667	-0.011546
23.7833	-0.010543
23.8	-0.00915
23.8167	-0.008081
23.8333	-0.007601
23.85	-0.006812
23.8667	-0.006132
23.8833	-0.005553
23.9	-0.005034
23.9167	-0.004264
23.9333	-0.003525
23.95	-0.002906
23.9667	-0.002526
23.9833	-0.002247
24	-0.002087
24.0167	-0.001968
24.0333	-0.001409
24.05	-0.001009
24.0667	-0.00053
24.0833	-0.000221
24.1	0.000138
24.1167	0.000737
24.1333	0.000856
24.15	0.001005
24.1667	0.000925
24.1833	0.000974
24.2	0.001063
24.2167	0.001112
24.2333	0.001411
24.25	0.00182
24.2667	0.001869
24.2833	0.001928
24.3	0.001926
24.3167	0.001862
24.3333	0.001668
24.35	0.001305
24.3667	0.001131
24.3833	0.000697
24.4	0.000383
24.4167	0.00013
24.4333	0.000126
24.45	0.000262
24.4667	0.000118
24.4833	-0.000126
24.5	-0.000289
24.5167	-0.000483
24.5333	-0.000477
24.55	-0.000622
24.5667	-0.001047
24.5833	-0.001113
24.6	-0.001088
24.6167	-0.001144
24.6333	-0.001069
24.65	-0.001035
24.6667	-0.00102
24.6833	-0.000816
24.7	-0.000701
24.7167	-0.000557
24.7333	-0.000522
24.75	-0.000548
24.7667	-0.000563
24.7833	-0.000408
24.8	-0.000126
24.8167	0.000153
24.8333	0.000452
24.85	0.000621
24.8667	0.00067
24.8833	0.000829
24.9	0.001088
24.9167	0.001187
24.9333	0.001035
24.95	0.000434
24.9667	0.000163
24.9833	9.2e-05
25	1.1e-05
25.0167	6e-05
25.0333	0.000339
25.05	0.000482
25.0667	0.000311
25.0833	0.00038
25.1	0.00033
25.1167	0.000279
25.1333	0.000388
25.15	0.000147
25.1667	6.6e-05
25.1833	0.000196
25.2	0.000125
25.2167	-0.000126
25.2333	-0.000107
25.25	0.000113
25.2667	0.000242
25.2833	0.000291
25.3	4.9e-05
25.3167	0.000145
25.3333	0.000201
25.35	0.000627
25.3667	0.000833
25.3833	0.000779
25.4	0.000715
25.4167	0.000561
25.4333	0.000237
25.45	-0.000197
25.4667	-0.000311
25.4833	-0.000155
25.5	-6.9e-05
25.5167	1.7e-05
25.5333	3e-06
25.55	0.000115
25.5667	0.00024
25.5833	0.000366
25.6	0.000402
25.6167	0.000238
25.6333	1.4e-05
25.65	-0.000251
25.6667	-0.000165
25.6833	9.1e-05
25.7	0.000167
25.7167	0.000122
25.7333	0.000148
25.75	0.000384
25.7667	0.00054
25.7833	0.000386
25.8	0.000486
25.8167	0.000804
25.8333	0.000991
25.85	0.001139
25.8667	0.001326
25.8833	0.001334
25.9	0.001301
25.9167	0.001569
25.9333	0.001596
25.95	0.001074
25.9667	0.001451
25.9833	0.001049
26	0.000656
26.0167	-0.000116
26.0333	0.000511
26.05	-0.000366
26.0667	-0.005843
26.0833	-0.01361
26.1	-0.024617
26.1167	-0.034034
26.1333	-0.032811
26.15	-0.027299
26.1667	-0.022296
26.1833	-0.016593
26.2	-0.01269
26.2167	-0.011867
26.2333	-0.012134
26.25	-0.011662
26.2667	-0.010879
26.2833	-0.009846
26.3	-0.009015
26.3167	-0.008274
26.3333	-0.007564
26.35	-0.006963
26.3667	-0.006753
26.3833	-0.006462
26.4	-0.006062
26.4167	-0.005421
26.4333	-0.004581
26.45	-0.00384
26.4667	-0.00331
26.4833	-0.002739
26.5	-0.002339
26.5167	-0.001858
26.5333	-0.001518
26.55	-0.001264
26.5667	-0.000949
26.5833	-0.000445
26.6	-2e-05
26.6167	0.000295
26.6333	0.00052
26.65	0.000724
26.6667	0.001079
26.6833	0.001714
26.7	0.002029
26.7167	0.002073
26.7333	0.002058
26.75	0.001963
26.7667	0.001898
26.7833	0.001662
26.8	0.001719
26.8167	0.001958
26.8333	0.002327
26.85	0.002506
26.8667	0.002465
26.8833	0.002614
26.9	0.002453
26.9167	0.002392
26.9333	0.002211
26.95	0.00204
26.9667	0.002489
26.9833	0.002238
27	0.001927
27.0167	0.001816
27.0333	0.001235
27.05	0.000865
27.0667	0.00091
27.0833	0.001205
27.1	0.00107
27.1167	0.001194
27.1333	0.001159
27.15	0.000834
27.1667	0.000269
27.1833	0.000164
27.2	3.9e-05
27.2167	-7.6e-05
27.2333	-0.000131
27.25	-0.000416
27.2667	-0.000822
27.2833	-0.000817
27.3	-0.000817
27.3167	-0.000735
27.3333	-0.000854
27.35	-0.001533
27.3667	-0.001772
27.3833	-0.001741
27.4	-0.00178
27.4167	-0.001799
27.4333	-0.001577
27.45	-0.001556
27.4667	-0.001615
27.4833	-0.001524
27.5	-0.001553
27.5167	-0.001582
27.5333	-0.00146
27.55	-0.00129
27.5667	-0.001134
27.5833	-0.000948
27.6	-0.000871
27.6167	-0.000725
27.6333	-0.000478
27.65	-0.000322
27.6667	1.4e-05
27.6833	0.000201
27.7	0.000167
27.7167	0.000244
27.7333	0.00024
27.75	0.000286
27.7667	0.000383
27.7833	0.000469
27.8	0.000525
27.8167	0.000523
27.8333	0.0006
27.85	0.000728
27.8667	0.000755
27.8833	0.000893
27.9	0.00103
27.9167	0.000868
27.9333	0.000705
27.95	0.000522
27.9667	0.00036
27.9833	0.000197
28	5.5e-05
28.0167	-0.000138
28.0333	-0.00019
28.05	-0.00033
28.0667	-0.000447
28.0833	-0.000194
28.1	-0.00022
28.1167	-0.000177
28.1333	-0.000104
28.15	2e-05
28.1667	0.000113
28.1833	4.6e-05
28.2	-9e-05
28.2167	7.3e-05
28.2333	-0.000134
28.25	-0.00011
28.2667	0.000223
28.2833	0.000626
28.3	0.000855
28.3167	0.001046
28.3333	0.001138
28.35	0.001479
28.3667	0.001881
28.3833	0.001952
28.4	0.001994
28.4167	0.002205
28.4333	0.002497
28.45	0.003328
28.4667	0.00368
28.4833	0.003521
28.5	0.003183
28.5167	0.003635
28.5333	0.004436
28.55	0.000198
28.5667	-0.007049
28.5833	-0.018677
28.6	-0.025334
28.6167	-0.029721
28.6333	-0.028059
28.65	-0.021016
28.6667	-0.017754
28.6833	-0.013951
28.7	-0.011579
28.7167	-0.010896
28.7333	-0.011003
28.75	-0.010611
28.7667	-0.009988
28.7833	-0.009436
28.8	-0.008395
28.8167	-0.007706
28.8333	-0.006907
28.85	-0.006567
28.8667	-0.006418
28.8833	-0.006038
28.9	-0.005109
28.9167	-0.0043
28.9333	-0.00426
28.95	-0.003821
28.9667	-0.003442
28.9833	-0.003082
29	-0.002663
29.0167	-0.002263
29.0333	-0.001685
29.05	-0.001326
29.0667	-0.001166
29.0833	-0.000817
29.1	-0.000578
29.1167	-0.000448
29.1333	-0.000299
29.15	-8.9e-05
29.1667	9e-05
29.1833	0.000359
29.2	0.000679
29.2167	0.000998
29.2333	0.001138
29.25	0.001157
29.2667	0.001216
29.2833	0.001415
29.3	0.001343
29.3167	0.00148
29.3333	0.001428
29.35	0.001355
29.3667	0.001392
29.3833	0.00141
29.4	0.001307
29.4167	0.001235
29.4333	0.001142
29.45	0.00127
29.4667	0.001077
29.4833	0.001024
29.5	0.000942
29.5167	0.000609
29.5333	0.000378
29.55	-3.7e-05
29.5667	-0.000233
29.5833	-0.000148
29.6	-0.000103
29.6167	-0.000118
29.6333	-0.000193
29.65	-0.000349
29.6667	-0.000324
29.6833	-0.000409
29.7	-0.000534
29.7167	-0.000909
29.7333	-0.001015
29.75	-0.0009
29.7667	-0.000665
29.7833	-0.000509
29.8	-0.000476
29.8167	-0.000514
29.8333	-0.000441
29.85	-0.000249
29.8667	-0.000206
29.8833	6.6e-05
29.9	8.8e-05
29.9167	-3.9e-05
29.9333	-5.7e-05
29.95	2.6e-05
29.9667	4.8e-05
29.9833	0.00013
30	0.000253
30.0167	0.000345
30.0333	0.000482
30.05	0.000623
30.0667	0.000693
30.0833	0.000624
30.1	0.000424
30.1167	0.000295
30.1333	0.000325
30.15	0.000426
30.1667	0.000456
30.1833	0.000577
30.2	0.000777
30.2167	0.000978
30.2333	0.001218
30.25	0.001069
30.2667	0.000879
30.2833	0.000726
30.3	0.000579
30.3167	0.000431
30.3333	0.000394
30.35	0.000256
30.3667	1.9e-05
30.3833	-0.000159
30.4	-0.000226
30.4167	-0.000324
30.4333	-0.000261
30.45	-0.000268
30.4667	-0.000346
30.4833	-0.000483
30.5	-0.000401
30.5167	-0.000648
30.5333	-0.000392
30.55	-9.6e-05
30.5667	-0.000101
30.5833	-0.000135
30.6	-0.000179
30.6167	-0.000154
30.6333	-1.8e-05
30.65	-5.2e-05
30.6667	0.000153
30.6833	0.000489
30.7	0.000614
30.7167	0.0006
30.7333	0.000236
30.75	9.1e-05
30.7667	0.000227
30.7833	0.000394
30.8	0.000389
30.8167	1.4e-05
30.8333	-0.000182
30.85	-0.000107
30.8667	9.8e-05
30.8833	0.000252
30.9	0.000437
30.9167	0.000392
30.9333	0.000147
30.95	-0.000109
30.9667	0.000726
30.9833	0.001291
31	0.001085
31.0167	0.00088
31.0333	-0.001858
31.05	-0.002538
31.0667	-0.003778
31.0833	-0.011198
31.1	-0.019937
31.1167	-0.026827
31.1333	-0.027197
31.15	-0.024287
31.1667	-0.016626
31.1833	-0.008866
31.2	-0.008626
31.2167	-0.009395
31.2333	-0.007805
31.25	-0.006795
31.2667	-0.006465
31.2833	-0.006015
31.3	-0.006069
31.3167	-0.005963
31.3333	-0.005656
31.35	-0.0052
31.3667	-0.004964
31.3833	-0.004767
31.4	-0.004241
31.4167	-0.003755
31.4333	-0.003378
31.45	-0.003362
31.4667	-0.003166
31.4833	-0.00287
31.5	-0.002443
31.5167	-0.002117
31.5333	-0.001837
31.55	-0.001403
31.5667	-0.000948
31.5833	-0.000873
31.6	-0.001118
31.6167	-0.001163
31.6333	-0.000988
31.65	-0.000863
31.6667	-0.000738
31.6833	-0.000543
31.7	-0.000199
31.7167	-0.000184
31.7333	-4.9e-05
31.75	0.000246
31.7667	0.000121
31.7833	-1.2e-05
31.8	-0.000194
31.8167	-0.000236
31.8333	-0.000108
31.85	-0.000179
31.8667	-0.000121
31.8833	0.000417
31.9	0.000965
31.9167	0.000893
31.9333	0.000742
31.95	0.00045
31.9667	0.000368
31.9833	0.000276
32	-1.6e-05
32.0167	4.3e-05
32.0333	0.000357
32.05	0.000444
32.0667	0.000822
32.0833	0.000939
32.1	0.001026
32.1167	0.001093
32.1333	0.001101
32.15	0.000818
32.1667	0.000445
32.1833	0.000202
32.2	0.0002
32.2167	0.000317
32.2333	0.000364
32.25	0.000751
32.2667	0.000759
32.2833	0.000717
32.3	0.000636
32.3167	0.000606
32.3333	0.000195
32.35	1.4e-05
32.3667	-0.000136
32.3833	-7.7e-05
32.4	8.2e-05
32.4167	0.000312
32.4333	3.1e-05
32.45	8e-05
32.4667	-0.0001
32.4833	-0.000251
32.5	-9.2e-05
32.5167	-0.000122
32.5333	-0.000685
32.55	-0.000406
32.5667	-0.000216
32.5833	-0.000116
32.6	-7e-06
32.6167	0.000153
32.6333	7.3e-05
32.65	-1.8e-05
32.6667	-6.8e-05
32.6833	-4.8e-05
32.7	-0.000139
32.7167	-0.000259
32.7333	-0.000579
32.75	-0.000589
32.7667	-0.00043
32.7833	-0.000264
32.8	-0.000169
32.8167	-0.000264
32.8333	-0.000418
32.85	-0.000433
32.8667	-0.000648
32.8833	-0.000763
32.9	-0.000798
32.9167	-0.000893
32.9333	-0.000618
32.95	-0.000462
32.9667	-0.000467
32.9833	-0.000412
33	-5.7e-05
33.0167	0.000178
33.0333	0.000368
33.05	0.000737
33.0667	0.000756
33.0833	0.000765
33.1	0.000824
33.1167	0.000813
33.1333	0.000683
33.15	0.000582
33.1667	0.000591
33.1833	0.00066
33.2	0.000849
33.2167	0.000978
33.2333	0.000977
33.25	0.000876
33.2667	0.000765
33.2833	0.000984
33.3	0.001077
33.3167	0.001029
33.3333	0.000822
33.35	0.000854
33.3667	0.000917
33.3833	0.000909
[truncated: 308 more rows]

## Sheet: Figure 6a
Figure 6a
			anle138b contact fraction															anle138b contact fraction															anle138b contact fraction
			Fibril surface, DMPG Lipids															Fibril surface, no DMPG Lipids															Central cavity
		SEQ	mean values	SEM		mean trj1	mean trj2	mean trj3	mean trj4	mean trj5	mean trj6	mean trj7	mean trj8	mean trj9	mean trj10		SEQ	mean values	SEM		mean trj1	mean trj2	mean trj3	mean trj4	mean trj5	mean trj6	mean trj7	mean trj8	mean trj9	mean trj10		SEQ	mean values	SEM		mean trj1	mean trj2	mean trj3	mean trj4	mean trj5	mean trj6	mean trj7	mean trj8	mean trj9	mean trj10
		D23	0.0000	0.0000		0.0000	0.0000	0.0000	0.0000	0.0000	0.0000	0.0000	0.0000	0.0000	0.0000		D23	0.0000	0.0000		0.0000	0.0000	0.0000	0.0000	0.0000	0.0000	0.0000	0.0000	0.0000	0.0000		D23	0.000	0.000		0.0000	0.0000	0.0000	0.0000	0.0000	0.0000	0.0000	0.0000	0.0000	0.0000
		V24	0.0000	0.0000		0.0000	0.0000	0.0000	0.0000	0.0000	0.0000	0.0000	0.0000	0.0000	0.0000		V24	0.0000	0.0000		0.0000	0.0000	0.0000	0.0000	0.0000	0.0000	0.0000	0.0000	0.0000	0.0000		V24	0.000	0.000		0.0000	0.0000	0.0000	0.0000	0.0000	0.0000	0.0000	0.0000	0.0000	0.0000
		G25	0.0000	0.0000		0.0000	0.0000	0.0000	0.0000	0.0000	0.0000	0.0000	0.0000	0.0000	0.0000		G25	0.0000	0.0000		0.0000	0.0000	0.0000	0.0000	0.0000	0.0000	0.0000	0.0000	0.0000	0.0000		G25	0.046	0.008		0.0770	0.0080	0.0380	0.0660	0.0020	0.0550	0.0480	0.0660	0.0550	0.0410
		S26	0.0000	0.0000		0.0000	0.0000	0.0000	0.0000	0.0000	0.0000	0.0000	0.0000	0.0000	0.0000		S26	0.0000	0.0000		0.0000	0.0000	0.0000	0.0000	0.0000	0.0000	0.0000	0.0000	0.0000	0.0000		S26	0.035	0.007		0.0680	0.0040	0.0070	0.0430	0.0010	0.0400	0.0390	0.0570	0.0510	0.0380
		N27	0.0000	0.0000		0.0000	0.0000	0.0000	0.0000	0.0000	0.0000	0.0000	0.0000	0.0000	0.0000		N27	0.0000	0.0000		0.0000	0.0000	0.0000	0.0000	0.0000	0.0000	0.0000	0.0000	0.0000	0.0000		N27	0.033	0.006		0.0370	0.0080	0.0280	0.0540	0.0020	0.0530	0.0300	0.0480	0.0410	0.0310
		K28	0.0584	0.0121		0.0847	0.0911	0.0009	0.0388	0.0491	0.0101	0.1279	0.0476	0.0776	0.0557		K28	0.1024	0.0121		0.1243	0.0889	0.1224	0.1204	0.0764	0.1046	0.1200	0.0142	0.0966	0.1562		K28	0.000	0.000		0.0000	0.0000	0.0000	0.0000	0.0000	0.0000	0.0000	0.0000	0.0000	0.0000
		G29	0.0376	0.0094		0.0485	0.0731	0.0000	0.0201	0.0183	0.0150	0.0981	0.0242	0.0293	0.0489		G29	0.0886	0.0106		0.0850	0.0740	0.1058	0.0971	0.0987	0.0765	0.0992	0.0234	0.0695	0.1565		G29	0.000	0.000		0.0000	0.0000	0.0000	0.0000	0.0000	0.0000	0.0000	0.0000	0.0000	0.0000
		A30	0.0166	0.0065		0.0149	0.0341	0.0000	0.0000	0.0094	0.0123	0.0611	0.0000	0.0002	0.0338		A30	0.1448	0.0141		0.0670	0.1457	0.0851	0.1717	0.2230	0.1616	0.1373	0.1413	0.1384	0.1767		A30	0.000	0.000		0.0000	0.0000	0.0000	0.0000	0.0000	0.0000	0.0000	0.0000	0.0000	0.0000
		I31	0.0000	0.0000		0.0000	0.0000	0.0000	0.0000	0.0000	0.0000	0.0000	0.0000	0.0000	0.0000		I31	0.0000	0.0000		0.0000	0.0000	0.0000	0.0000	0.0000	0.0000	0.0000	0.0000	0.0000	0.0000		I31	0.049	0.009		0.0430	0.0000	0.0670	0.070	0.0010	0.0740	0.0680	0.0460	0.0480	0.0710
		I32	0.0000	0.0000		0.0000	0.0000	0.0000	0.0000	0.0000	0.0000	0.0000	0.0000	0.0000	0.0000		I32	0.0950	0.0080		0.0460	0.1057	0.0616	0.1042	0.1331	0.1027	0.1005	0.0925	0.0869	0.1172		I32	0.000	0.000		0.0000	0.0000	0.0000	0.0000	0.0000	0.0000	0.0000	0.0000	0.0000	0.0000

## Sheet: Figure 6c
Figure 6c
		anle138b (Central cavity)						anle138b (Central cavity)						anle138b (Fibril surface, DMPG Lipids)						anle138b (Fibril surface, DMPG Lipids)						anle138b (Fibril surface, no DMPG Lipids)						anle138b (Fibril surface, no DMPG Lipids)
		minimal distance (Npyrazole-Ile31_Cdelta) [nm]			mean values	SEM		minimal distance (Npyrazole-Ile32_N, Calpha) [nm]			mean values	SEM		minimal distance (Npyrazole-Ile31_N, Calpha) [nm]			mean values	SEM		minimal distance (Npyrazole-Ile32_Cdelta) [nm]			mean values	SEM		minimal distance (Npyrazole-Ile31_N, Calpha) [nm]			mean values	SEM		minimal distance (Npyrazole-Ile32_Cdelta) [nm]			mean values	SEM
		0.000			0.00000	0.00000		0.000			0.00000	0.00000		0.000			0.00000	0.00000		0.000			0.00000	0.00000		0.000			0.00000	0.00000		0.000			0.00000	0.00000
		0.250			0.00000	0.00000		0.250			0.00000	0.00000		0.250			0.00000	0.00000		0.250			0.00000	0.00000		0.250			0.00000	0.00000		0.250			0.00000	0.00000
		0.500			0.00000	0.00000		0.500			0.00000	0.00000		0.500			0.00000	0.00000		0.500			0.00000	0.00000		0.500			0.00000	0.00000		0.500			0.00000	0.00000
		0.750			0.00000	0.00000		0.750			0.00000	0.00000		0.750			0.00000	0.00000		0.750			0.00000	0.00000		0.750			0.00000	0.00000		0.750			0.00000	0.00000
		1000			0.00000	0.00000		1000			0.00000	0.00000		1000			0.00000	0.00000		1000			0.00000	0.00000		1000			0.00000	0.00000		1000			0.00000	0.00000
		1250			0.00000	0.00000		1250			0.00000	0.00000		1250			0.00000	0.00000		1250			0.00000	0.00000		1250			0.00000	0.00000		1250			0.00000	0.00000
		1500			0.00000	0.00000		1500			0.00000	0.00000		1500			0.00000	0.00000		1500			0.00000	0.00000		1500			0.00000	0.00000		1500			0.00000	0.00000
		1750			0.00000	0.00000		1750			0.00000	0.00000		1750			0.00000	0.00000		1750			0.00000	0.00000		1750			0.00000	0.00000		1750			0.00000	0.00000
		2000			0.00000	0.00000		2000			0.00000	0.00000		2000			0.00000	0.00000		2000			0.00000	0.00000		2000			0.00000	0.00000		2000			0.00000	0.00000
		2250			0.00000	0.00000		2250			0.00000	0.00000		2250			0.00000	0.00000		2250			0.00000	0.00000		2250			0.00000	0.00000		2250			0.00000	0.00000
		2500			0.00000	0.00000		2500			0.00000	0.00000		2500			0.00000	0.00000		2500			0.00000	0.00000		2500			0.00000	0.00000		2500			0.00000	0.00000
		2750			0.00000	0.00000		2750			0.00000	0.00000		2750			0.00000	0.00000		2750			0.00000	0.00000		2750			0.00000	0.00000		2750			0.00000	0.00000
		3000			0.00075	0.00025		3000			0.00000	0.00000		3000			0.00000	0.00000		3000			0.00000	0.00000		3000			0.00000	0.00000		3000			0.00000	0.00000
		3250			0.02075	0.00828		3250			0.00000	0.00000		3250			0.00000	0.00000		3250			0.00000	0.00000		3250			0.00000	0.00000		3250			0.00000	0.00000
		3500			0.11075	0.04172		3500			0.00000	0.00000		3500			0.00000	0.00000		3500			0.00000	0.00000		3500			0.00000	0.00000		3500			0.00000	0.00000
		3750			0.18550	0.06793		3750			0.00000	0.00000		3750			0.00000	0.00000		3750			0.00000	0.00000		3750			0.00000	0.00000		3750			0.00000	0.00000
		4000			0.17375	0.05831		4000			0.00000	0.00000		4000			0.00000	0.00000		4000			0.00000	0.00000		4000			0.00000	0.00000		4000			0.00000	0.00000
		4250			0.10950	0.03112		4250			0.00000	0.00000		4250			0.00000	0.00000		4250			0.00000	0.00000		4250			0.00000	0.00000		4250			0.00000	0.00000
		4500			0.06875	0.01693		4500			0.00000	0.00000		4500			0.00020	0.00013		4500			0.00020	0.00013		4500			0.00000	0.00000		4500			0.00000	0.00000
		4750			0.06950	0.02947		4750			0.00000	0.00000		4750			0.00020	0.00013		4750			0.00020	0.00013		4750			0.00000	0.00000		4750			0.00000	0.00000
		5000			0.07950	0.04199		5000			0.00000	0.00000		5000			0.00040	0.00022		5000			0.00040	0.00022		5000			0.00000	0.00000		5000			0.00000	0.00000
		5250			0.07025	0.05357		5250			0.00000	0.00000		5250			0.00050	0.00027		5250			0.00050	0.00027		5250			0.00000	0.00000		5250			0.00000	0.00000
		5500			0.06125	0.05570		5500			0.00000	0.00000		5500			0.00060	0.00040		5500			0.00060	0.00040		5500			0.00020	0.00013		5500			0.00020	0.00013
		5750			0.03600	0.03275		5750			0.00000	0.00000		5750			0.00070	0.00042		5750			0.00070	0.00042		5750			0.00330	0.00040		5750			0.00330	0.00040
		6000			0.01150	0.01021		6000			0.00000	0.00000		6000			0.00100	0.00039		6000			0.00100	0.00039		6000			0.02380	0.00201		6000			0.02380	0.00201
		6250			0.00175	0.00144		6250			0.00000	0.00000		6250			0.00090	0.00046		6250			0.00090	0.00046		6250			0.11110	0.00881		6250			0.11110	0.00881
		6500			0.00000	0.00000		6500			0.00000	0.00000		6500			0.00150	0.00037		6500			0.00150	0.00037		6500			0.28060	0.01834		6500			0.28060	0.01834
		6750			0.00000	0.00000		6750			0.00000	0.00000		6750			0.00240	0.00073		6750			0.00240	0.00073		6750			0.30170	0.01061		6750			0.30170	0.01061
		7000			0.00000	0.00000		7000			0.00000	0.00000		7000			0.00420	0.00087		7000			0.00420	0.00087		7000			0.15120	0.00929		7000			0.15120	0.00929
		7250			0.00000	0.00000		7250			0.00000	0.00000		7250			0.00760	0.00168		7250			0.00760	0.00168		7250			0.05690	0.00845		7250			0.05690	0.00845
		7500			0.00000	0.00000		7500			0.00000	0.00000		7500			0.01620	0.00340		7500			0.01620	0.00340		7500			0.02220	0.00496		7500			0.02220	0.00496
		7750			0.00000	0.00000		7750			0.00000	0.00000		7750			0.02990	0.00673		7750			0.02990	0.00673		7750			0.01070	0.00362		7750			0.01070	0.00362
		8000			0.00000	0.00000		8000			0.00000	0.00000		8000			0.05200	0.01288		8000			0.05200	0.01288		8000			0.00690	0.00332		8000			0.00690	0.00332
		8250			0.00000	0.00000		8250			0.00225	0.00111		8250			0.08350	0.01944		8250			0.08350	0.01944		8250			0.00600	0.00316		8250			0.00600	0.00316
		8500			0.00000	0.00000		8500			0.01550	0.00788		8500			0.11430	0.02181		8500			0.11430	0.02181		8500			0.00330	0.00189		8500			0.00330	0.00189
		8750			0.00000	0.00000		8750			0.07575	0.03640		8750			0.12910	0.01427		8750			0.12910	0.01427		8750			0.00180	0.00120		8750			0.00180	0.00120
		9000			0.00000	0.00000		9000			0.17100	0.07318		9000			0.12740	0.01074		9000			0.12740	0.01074		9000			0.00170	0.00101		9000			0.00170	0.00101
		9250			0.00000	0.00000		9250			0.18975	0.06341		9250			0.11100	0.01611		9250			0.11100	0.01611		9250			0.00140	0.00099		9250			0.00140	0.00099
		9500			0.00000	0.00000		9500			0.14050	0.01608		9500			0.09180	0.01684		9500			0.09180	0.01684		9500			0.00130	0.00098		9500			0.00130	0.00098
		9750			0.00000	0.00000		9750			0.09550	0.02716		9750			0.07310	0.01547		9750			0.07310	0.01547		9750			0.00140	0.00098		9750			0.00140	0.00098
		10000			0.00000	0.00000		10000			0.08550	0.04132		10000			0.04890	0.01291		10000			0.04890	0.01291		10000			0.00130	0.00088		10000			0.00130	0.00088
		10250			0.00000	0.00000		10250			0.08000	0.04689		10250			0.03140	0.00964		10250			0.03140	0.00964		10250			0.00100	0.00052		10250			0.00100	0.00052
		10500			0.00000	0.00000		10500			0.07350	0.04318		10500			0.01990	0.00728		10500			0.01990	0.00728		10500			0.00070	0.00047		10500			0.00070	0.00047
		10750			0.00000	0.00000		10750			0.05000	0.03559		10750			0.01230	0.00559		10750			0.01230	0.00559		10750			0.00040	0.00022		10750			0.00040	0.00022
		11000			0.00000	0.00000		11000			0.01850	0.01751		11000			0.00880	0.00491		11000			0.00880	0.00491		11000			0.00010	0.00010		11000			0.00010	0.00010
		11250			0.00000	0.00000		11250			0.00250	0.00250		11250			0.00810	0.00533		11250			0.00810	0.00533		11250			0.00030	0.00021		11250			0.00030	0.00021
		11500			0.00000	0.00000		11500			0.00000	0.00000		11500			0.00690	0.00457		11500			0.00690	0.00457		11500			0.00020	0.00020		11500			0.00020	0.00020
		11750			0.00000	0.00000		11750			0.00000	0.00000		11750			0.00570	0.00392		11750			0.00570	0.00392		11750			0.00030	0.00030		11750			0.00030	0.00030
		12000			0.00000	0.00000		12000			0.00000	0.00000		12000			0.00380	0.00264		12000			0.00380	0.00264		12000			0.00030	0.00021		12000			0.00030	0.00021
		12250			0.00000	0.00000		12250			0.00000	0.00000		12250			0.00250	0.00186		12250			0.00250	0.00186		12250			0.00020	0.00020		12250			0.00020	0.00020
		12500			0.00000	0.00000		12500			0.00000	0.00000		12500			0.00120	0.00092		12500			0.00120	0.00092		12500			0.00020	0.00013		12500			0.00020	0.00013
		12750			0.00000	0.00000		12750			0.00000	0.00000		12750			0.00050	0.00050		12750			0.00050	0.00050		12750			0.00000	0.00000		12750			0.00000	0.00000
		13000			0.00000	0.00000		13000			0.00000	0.00000		13000			0.00040	0.00040		13000			0.00040	0.00040		13000			0.00020	0.00020		13000			0.00020	0.00020
		13250			0.00000	0.00000		13250			0.00000	0.00000		13250			0.00030	0.00030		13250			0.00030	0.00030		13250			0.00010	0.00010		13250			0.00010	0.00010
		13500			0.00000	0.00000		13500			0.00000	0.00000		13500			0.00010	0.00010		13500			0.00010	0.00010		13500			0.00030	0.00021		13500			0.00030	0.00021
		13750			0.00000	0.00000		13750			0.00000	0.00000		13750			0.00010	0.00010		13750			0.00010	0.00010		13750			0.00080	0.00042		13750			0.00080	0.00042
		14000			0.00000	0.00000		14000			0.00000	0.00000		14000			0.00010	0.00010		14000			0.00010	0.00010		14000			0.00020	0.00013		14000			0.00020	0.00013
		14250			0.00000	0.00000		14250			0.00000	0.00000		14250			0.00000	0.00000		14250			0.00000	0.00000		14250			0.00010	0.00010		14250			0.00010	0.00010
		14500			0.00000	0.00000		14500			0.00000	0.00000		14500			0.00000	0.00000		14500			0.00000	0.00000		14500			0.00010	0.00010		14500			0.00010	0.00010
		14750			0.00000	0.00000		14750			0.00000	0.00000		14750			0.00000	0.00000		14750			0.00000	0.00000		14750			0.00000	0.00000		14750			0.00000	0.00000
		15000			0.00000	0.00000		15000			0.00000	0.00000		15000			0.00000	0.00000		15000			0.00000	0.00000		15000			0.00000	0.00000		15000			0.00000	0.00000

## Sheet: Figure 6d and 6e
Figure 6d
		Ab40 backbone atoms - polar contact probabilities (Fibril surface)										Ab40 side chain atoms - polar contact probabilities (Fibril surface)
		anle138b Odioxole			anle138b Npyrazole			anle138b Br				anle138b Odioxole			anle138b Npyrazole			anle138b Br
		Residue	mean values		Residue	mean values		Residue	mean values			Residue	mean values		Residue	mean values		Residue	mean values
		D23	0.000		D23	0.000		D23	0.000			D23	0.007		D23	0.000		D23	0.899
		V24	0.000		V24	0.000		V24	0.000			V24	0.000		V24	0.000		V24	0.000
		G25	0.000		G25	0.000		G25	0.000			G25	0.000		G25	0.000		G25	0.000
		S26	0.000		S26	0.000		S26	0.000			S26	0.000		S26	0.000		S26	0.000
		N27	0.000		N27	0.000		N27	0.000			N27	0.000		N27	0.000		N27	0.000
		K28	0.468		K28	0.236		K28	0.836			K28	0.017		K28	0.003		K28	0.900
		G29	0.470		G29	0.412		G29	0.365			G29	0.000		G29	0.000		G29	0.000
		A30	0.413		A30	0.277		A30	0.142			A30	0.000		A30	0.000		A30	0.000
		I31	0.000		I31	0.002		I31	0.000			I31	0.000		I31	0.000		I31	0.000
		I32	0.000		I32	0.000		I32	0.000			I32	0.000		I32	0.000		I32	0.000
Figure 6e
		Ab40 backbone atoms - polar contact probabilities (Central cavity)										Ab40 side chain atoms - polar contact probabilities (Central cavity)
		anle138b Odioxole			anle138b Npyrazole			anle138b Br				anle138b Odioxole			anle138b Npyrazole			anle138b Br
		Residue	mean values		Residue	mean values		Residue	mean values			Residue	mean values		Residue	mean values		Residue	mean values
		D23	0.000		D23	0.000		D23	0.000			D23	0.000		D23	0.000		D23	0.000
		V24	0.000		V24	0.000		V24	0.000			V24	0.000		V24	0.000		V24	0.000
		G25	0.407		G25	0.778		G25	0.640			G25	0.000		G25	0.000		G25	0.000
		S26	0.266		S26	0.119		S26	0.418			S26	0.000		S26	0.000		S26	0.000
		N27	0.279		N27	0.087		N27	0.411			N27	0.007		N27	0.000		N27	0.024
		K28	0.000		K28	0.000		K28	0.000			K28	0.000		K28	0.000		K28	0.000
		G29	0.000		G29	0.000		G29	0.000			G29	0.000		G29	0.000		G29	0.000
		A30	0.000		A30	0.000		A30	0.000			A30	0.000		A30	0.000		A30	0.000
		I31	0.000		I31	0.000		I31	0.000			I31	0.000		I31	0.000		I31	0.000
		I32	0.000		I32	0.000		I32	0.000			I32	0.000		I32	0.000		I32	0.000

## Sheet: Sup_F1_Tht_assay
Time(h)	0	0.166667	0.333336	0.500003	0.666671	0.833338	1.00001	1.16667	1.33334	1.50001	1.66668	1.83334	2.00001	2.16668	2.33335	2.50001	2.66668	2.83334	3.00001	3.16668	3.33334	3.50001	3.66668	3.83335	4.00001	4.16668	4.33335	4.50002	4.66668	4.83335	5.00002	5.16669	5.33336	5.50002	5.66669	5.83336	6.00002	6.16669	6.33336	6.50003	6.6667	6.83336	7.00003	7.1667	7.33336	7.50003	7.6667	7.83337	8.00004
AB40 1:0.0	12.8571	15	15.7143	17.1429	19.2857	21.4286	21.4286	22.1429	24.2857	24.2857	23.5714	23.5714	25	25.7143	25.7143	25	24.2857	25.7143	26.4286	25	25	25.7143	25.7143	26.4286	26.4286	25.7143	27.1429	26.4286	25.7143	25.7143	27.1429	27.1429	27.8571	27.1429	27.1429	26.4286	27.1429	27.8571	28.5714	27.1429	29.2857	27.1429	27.8571	27.8571	27.8571	28.5714	27.8571	28.5714	27.8571
AB40 1:0.0	10.7143	13.5714	15	15.7143	18.5714	19.2857	20	20.7143	22.1429	22.1429	22.1429	21.4286	22.1429	22.1429	24.2857	23.5714	22.1429	22.8571	24.2857	22.8571	23.5714	22.8571	23.5714	24.2857	23.5714	24.2857	23.5714	25	25	24.2857	25	24.2857	25.7143	25	25.7143	25	25.7143	25	25.7143	25	26.4286	24.2857	25	25.7143	25.7143	25.7143	25	26.4286	26.4286
AB40 1:0.0	6.42857	9.28571	11.4286	13.5714	15.7143	16.4286	16.4286	17.8571	18.5714	18.5714	19.2857	17.8571	19.2857	19.2857	22.1429	20.7143	20	20	20.7143	20.7143	20.7143	19.2857	20.7143	20	20.7143	20.7143	21.4286	22.1429	20.7143	21.4286	21.4286	21.4286	22.1429	21.4286	22.1429	22.1429	20	21.4286	22.8571	22.1429	22.8571	21.4286	22.1429	22.8571	22.8571	22.8571	21.4286	22.8571	22.1429
AB40 1:0.0	8.48214	8.92857	10.2679	10.7143	12.9464	13.3929	13.8393	14.2857	15.1786	15.625	16.9643	15.625	16.0714	16.5179	16.5179	16.5179	16.5179	16.5179	16.9643	16.5179	16.9643	16.9643	18.3036	16.9643	16.9643	16.9643	17.8571	16.9643	17.8571	17.4107	18.3036	17.4107	17.4107	17.8571	18.3036	17.4107	18.3036	18.3036	18.3036	18.75	17.8571	18.75	17.8571	17.8571	18.75	18.3036	18.75	18.3036	18.75
AB40 1:0.0	9.04762	10.4762	10.9524	13.3333	14.2857	14.7619	14.7619	15.7143	16.6667	17.1429	18.0952	17.619	17.1429	18.0952	18.5714	18.0952	18.0952	18.5714	19.0476	19.5238	18.5714	18.5714	19.0476	18.5714	18.0952	19.0476	20	18.5714	19.5238	19.0476	19.5238	18.5714	19.5238	19.5238	19.5238	19.0476	20	19.5238	20.4762	20.4762	20	19.5238	20	19.5238	20.4762	20.4762	20.4762	20	20.9524
AB40 1:0.0	10	11.4286	14.2857	15.7143	17.8571	18.5714	19.2857	20	21.4286	20.7143	22.1429	22.1429	22.8571	22.1429	22.8571	22.8571	22.1429	22.1429	23.5714	22.8571	23.5714	23.5714	24.2857	23.5714	23.5714	23.5714	23.5714	24.2857	24.2857	24.2857	25	23.5714	22.8571	25	25	23.5714	24.2857	24.2857	25	25.7143	24.2857	25.7143	25	24.2857	25.7143	25.7143	27.1429	25.7143	25.7143
MEAN	9.58829	11.4484	12.9415	14.3651	16.4435	17.3115	17.624	18.4524	19.7123	19.747	20.3671	19.7073	20.4167	20.6498	21.6815	21.126	20.5308	20.9673	21.8353	21.245	21.3988	21.1607	21.9395	21.6369	21.5575	21.7163	22.2619	22.2321	22.1825	22.0288	22.7331	22.0685	22.5843	22.6587	22.9712	22.2669	22.5744	22.7331	23.4871	23.2044	23.4524	22.8075	22.9762	23.0159	23.5615	23.6062	23.4425	23.6458	23.6409
SD	2.17359	2.4122	2.32923	2.29693	2.53069	3.00237	3.06027	3.04446	3.49003	3.23821	2.62619	3.10726	3.48771	3.33367	3.49216	3.30378	2.88494	3.28514	3.54602	2.99627	3.17921	3.38392	3.01665	3.67773	3.62312	3.36853	3.23932	3.75892	3.24864	3.2968	3.50273	3.66764	3.84712	3.61847	3.56092	3.47715	3.6098	3.61738	3.72642	3.26946	4.17516	3.42278	3.68163	3.77264	3.48962	3.79519	3.75452	3.96831	3.5564
	`
Time(h)	0	0.166667	0.333336	0.500003	0.666671	0.833338	1.00001	1.16667	1.33334	1.50001	1.66668	1.83334	2.00001	2.16668	2.33335	2.50001	2.66668	2.83334	3.00001	3.16668	3.33334	3.50001	3.66668	3.83335	4.00001	4.16668	4.33335	4.50002	4.66668	4.83335	5.00002	5.16669	5.33336	5.50002	5.66669	5.83336	6.00002	6.16669	6.33336	6.50003	6.6667	6.83336	7.00003	7.1667	7.33336	7.50003	7.6667	7.83337	8.00004
AB40 1:0.6	15	17.1429	18.5714	22.1429	22.8571	23.5714	25.7143	26.4286	28.5714	29.2857	27.8571	28.5714	29.2857	29.2857	30.7143	30.7143	30.7143	31.4286	31.4286	30.7143	30.7143	30.7143	29.2857	32.1429	30.7143	31.4286	31.4286	32.1429	31.4286	31.4286	33.5714	31.4286	32.8571	32.8571	32.8571	32.8571	32.1429	33.5714	33.5714	32.8571	33.5714	33.5714	33.5714	33.5714	33.5714	34.2857	33.5714	33.5714	33.5714
AB40 1:0.6	15	16.4286	20	21.4286	22.1429	24.2857	25	26.4286	27.8571	27.8571	27.8571	28.5714	28.5714	28.5714	30	30	29.2857	30	31.4286	29.2857	30.7143	30	30	30.7143	29.2857	30.7143	31.4286	31.4286	30.7143	30.7143	32.1429	30.7143	30.7143	30.7143	31.4286	31.4286	30.7143	31.4286	32.8571	32.8571	32.8571	32.8571	31.4286	32.1429	32.8571	31.4286	32.1429	32.8571	33.5714
AB40 1:0.6	4.28571	8.57143	12.1429	13.5714	15.7143	17.8571	17.8571	19.2857	20	20	19.2857	20	20.7143	20	21.4286	22.1429	21.4286	22.8571	22.1429	21.4286	22.1429	21.4286	22.1429	22.1429	20.7143	22.1429	22.1429	22.8571	21.4286	22.8571	23.5714	22.8571	23.5714	22.1429	23.5714	22.1429	21.4286	23.5714	23.5714	23.5714	22.8571	22.8571	24.2857	22.8571	24.2857	22.8571	22.8571	23.5714	25
AB40 1:0.6	8.48214	8.92857	10.7143	12.5	13.8393	14.2857	15.625	15.625	16.0714	15.1786	16.0714	16.0714	16.5179	15.1786	18.3036	16.9643	16.5179	17.4107	17.4107	16.9643	17.4107	18.3036	17.4107	17.8571	17.4107	17.8571	18.75	17.4107	18.75	17.4107	17.8571	18.75	18.3036	18.3036	18.3036	17.4107	18.75	18.3036	18.75	18.75	19.1964	18.3036	18.3036	19.1964	18.3036	17.8571	19.1964	17.8571	19.1964
AB40 1:0.6	15.2381	16.6667	18.5714	18.5714	20	21.9048	22.381	21.9048	22.381	21.4286	22.8571	23.3333	22.8571	22.8571	24.7619	23.8095	22.8571	23.8095	24.7619	23.3333	23.3333	23.8095	24.2857	24.2857	23.8095	24.7619	24.7619	23.3333	24.2857	24.2857	24.2857	25.2381	24.7619	24.7619	24.7619	24.7619	25.7143	24.7619	25.2381	25.2381	23.8095	24.7619	25.2381	24.2857	24.2857	24.2857	24.2857	24.2857	25.7143
AB40 1:0.6	6.42857	9.28571	13.5714	16.4286	17.8571	20	20.7143	20	21.4286	19.2857	20	22.1429	21.4286	20.7143	22.1429	22.1429	21.4286	22.1429	21.4286	22.1429	22.1429	23.5714	22.8571	23.5714	22.8571	22.8571	23.5714	21.4286	23.5714	22.8571	20.7143	23.5714	24.2857	22.8571	22.8571	23.5714	23.5714	23.5714	23.5714	23.5714	24.2857	22.1429	24.2857	24.2857	23.5714	22.8571	24.2857	22.8571	24.2857
MEAN	10.7391	12.8373	15.5952	17.4405	18.7351	20.3175	21.2153	21.6121	22.7183	22.1726	22.3214	23.1151	23.2292	22.7679	24.5585	24.2956	23.7054	24.6081	24.7669	23.9782	24.4097	24.6379	24.3304	25.119	24.1319	24.9603	25.3472	24.7669	25.0298	24.9256	25.3571	25.4266	25.749	25.2728	25.63	25.3621	25.3869	25.8681	26.2599	26.1409	26.0962	25.749	26.1855	26.0565	26.1458	25.5952	26.0565	25.8333	26.8899
SD	4.93705	4.29392	3.92316	3.99245	3.57964	3.77864	3.96745	4.25062	4.77523	5.39323	4.80088	4.89598	4.89833	5.39717	4.94572	5.23436	5.34813	5.23784	5.67273	5.15799	5.28994	4.85637	4.72312	5.39116	5.06898	5.24981	5.12353	5.82654	5.06642	5.31484	6.25561	4.87113	5.26254	5.50627	5.51746	5.83322	5.23725	5.64367	5.81172	5.63668	5.7999	6.15617	5.51874	5.6051	5.91996	6.10147	5.6051	6.15143	5.66058
Time(h)	0	0.166667	0.333336	0.500003	0.666671	0.833338	1.00001	1.16667	1.33334	1.50001	1.66668	1.83334	2.00001	2.16668	2.33335	2.50001	2.66668	2.83334	3.00001	3.16668	3.33334	3.50001	3.66668	3.83335	4.00001	4.16668	4.33335	4.50002	4.66668	4.83335	5.00002	5.16669	5.33336	5.50002	5.66669	5.83336	6.00002	6.16669	6.33336	6.50003	6.6667	6.83336	7.00003	7.1667	7.33336	7.50003	7.6667	7.83337	8.00004
AB40 1:1.2	17.8571	17.8571	21.4286	22.1429	25	27.1429	28.5714	29.2857	28.5714	30	30.7143	30.7143	29.2857	30	30	29.2857	30.7143	30.7143	32.1429	31.4286	31.4286	30.7143	31.4286	32.1429	30	31.4286	32.8571	32.1429	32.1429	32.1429	32.8571	31.4286	31.4286	32.8571	32.1429	32.1429	32.1429	32.8571	32.1429	33.5714	32.8571	32.8571	33.5714	33.5714	32.1429	30.7143	35	32.1429	32.8571
AB40 1:1.2	17.1429	17.8571	20.7143	21.4286	24.2857	25.7143	27.1429	27.8571	27.1429	29.2857	29.2857	29.2857	28.5714	28.5714	28.5714	29.2857	30	28.5714	30	29.2857	29.2857	28.5714	30	30.7143	29.2857	30	30	30.7143	30.7143	30.7143	30	29.2857	30.7143	30.7143	30.7143	30.7143	30	30.7143	31.4286	30.7143	30.7143	30	30.7143	31.4286	30	29.2857	31.4286	30.7143	31.4286
AB40 1:1.2	5	7.85714	12.1429	15	16.4286	19.2857	19.2857	20	19.2857	20	20	20	19.2857	20.7143	21.4286	19.2857	20.7143	20	19.2857	21.4286	21.4286	20	21.4286	22.1429	20.7143	20.7143	20.7143	21.4286	20.7143	20.7143	21.4286	20.7143	20.7143	20.7143	20.7143	22.1429	19.2857	20.7143	22.1429	22.1429	21.4286	21.4286	21.4286	21.4286	21.4286	20.7143	22.8571	21.4286	22.1429
AB40 1:1.2	9.375	12.0536	12.9464	14.7321	15.1786	16.0714	16.0714	16.5179	17.4107	16.5179	16.9643	17.8571	17.8571	17.4107	17.8571	17.4107	18.3036	17.8571	18.3036	17.4107	17.8571	16.5179	17.8571	18.3036	17.8571	17.8571	17.8571	17.8571	17.8571	18.3036	17.8571	17.8571	17.8571	18.3036	18.3036	17.8571	17.8571	17.8571	17.4107	18.3036	17.8571	17.8571	17.8571	17.8571	18.3036	17.4107	18.3036	17.8571	18.3036
AB40 1:1.2	11.4286	14.2857	16.1905	17.1429	18.0952	19.0476	18.5714	19.5238	20	20	20.4762	20.9524	20	20	20.9524	20	20.4762	20.9524	20.4762	20	20.4762	20	20	20.4762	20	19.5238	20.4762	20.4762	20.9524	20.9524	20	20.4762	20.4762	20.4762	20.4762	20	20.4762	20	20	20	20	19.5238	20.4762	19.5238	20.9524	19.0476	20	19.5238	20
AB40 1:1.2	-1.42857	7.85714	10	12.8571	13.5714	15	14.2857	15.7143	16.4286	15.7143	16.4286	15.7143	16.4286	15	17.1429	15	17.1429	16.4286	16.4286	15.7143	17.1429	15.7143	17.1429	16.4286	15.7143	15.7143	15.7143	15.7143	16.4286	17.1429	17.1429	15.7143	15.7143	15.7143	16.4286	15.7143	15.7143	15	15.7143	15.7143	16.4286	15	15.7143	14.2857	16.4286	15	16.4286	15.7143	16.4286
MEAN	9.89583	12.9613	15.5704	17.2173	18.7599	20.377	20.6548	21.4831	21.4732	21.9196	22.3115	22.4206	21.9048	21.9494	22.6587	21.7113	22.8919	22.4206	22.7728	22.5446	22.9365	21.9196	22.9762	23.3681	22.2619	22.5397	22.9365	23.0556	23.1349	23.3284	23.2143	22.5794	22.8175	23.13	23.13	23.0952	22.5794	22.8571	23.1399	23.4077	23.2143	22.7778	23.2937	23.0159	23.2093	22.0288	24.003	22.8968	23.5268
SD	7.35845	4.53037	4.70797	3.7975	4.79784	4.99343	5.87461	5.75292	5.12713	6.2387	6.18319	6.16003	5.5818	6.04786	5.41773	6.11706	5.93964	5.85427	6.5983	6.40466	6.00202	6.27133	6.201	6.55185	5.98325	6.56671	6.8886	6.80372	6.66397	6.45345	6.60473	6.33426	6.65546	6.97573	6.63076	6.81635	6.80039	7.22806	7.05084	7.1434	6.89202	7.08335	7.19885	7.74255	6.39111	6.4722	7.52683	6.88654	6.95002
Time(h)	0	0.166667	0.333336	0.500003	0.666671	0.833338	1.00001	1.16667	1.33334	1.50001	1.66668	1.83334	2.00001	2.16668	2.33335	2.50001	2.66668	2.83334	3.00001	3.16668	3.33334	3.50001	3.66668	3.83335	4.00001	4.16668	4.33335	4.50002	4.66668	4.83335	5.00002	5.16669	5.33336	5.50002	5.66669	5.83336	6.00002	6.16669	6.33336	6.50003	6.6667	6.83336	7.00003	7.1667	7.33336	7.50003	7.6667	7.83337	8.00004
AB40 1:0.0	9.58829	11.4484	12.9415	14.3651	16.4435	17.3115	17.624	18.4524	19.7123	19.747	20.3671	19.7073	20.4167	20.6498	21.6815	21.126	20.5308	20.9673	21.8353	21.245	21.3988	21.1607	21.9395	21.6369	21.5575	21.7163	22.2619	22.2321	22.1825	22.0288	22.7331	22.0685	22.5843	22.6587	22.9712	22.2669	22.5744	22.7331	23.4871	23.2044	23.4524	22.8075	22.9762	23.0159	23.5615	23.6062	23.4425	23.6458	23.6409
AB40 1:0.6	10.7391	12.8373	15.5952	17.4405	18.7351	20.3175	21.2153	21.6121	22.7183	22.1726	22.3214	23.1151	23.2292	22.7679	24.5585	24.2956	23.7054	24.6081	24.7669	23.9782	24.4097	24.6379	24.3304	25.119	24.1319	24.9603	25.3472	24.7669	25.0298	24.9256	25.3571	25.4266	25.749	25.2728	25.63	25.3621	25.3869	25.8681	26.2599	26.1409	26.0962	25.749	26.1855	26.0565	26.1458	25.5952	26.0565	25.8333	26.8899
AB40 1:1.2	9.89583	12.9613	15.5704	17.2173	18.7599	20.377	20.6548	21.4831	21.4732	21.9196	22.3115	22.4206	21.9048	21.9494	22.6587	21.7113	22.8919	22.4206	22.7728	22.5446	22.9365	21.9196	22.9762	23.3681	22.2619	22.5397	22.9365	23.0556	23.1349	23.3284	23.2143	22.5794	22.8175	23.13	23.13	23.0952	22.5794	22.8571	23.1399	23.4077	23.2143	22.7778	23.2937	23.0159	23.2093	22.0288	24.003	22.8968	23.5268
AB40 SD	2.17359	2.4122	2.32923	2.29693	2.53069	3.00237	3.06027	3.04446	3.49003	3.23821	2.62619	3.10726	3.48771	3.33367	3.49216	3.30378	2.88494	3.28514	3.54602	2.99627	3.17921	3.38392	3.01665	3.67773	3.62312	3.36853	3.23932	3.75892	3.24864	3.2968	3.50273	3.66764	3.84712	3.61847	3.56092	3.47715	3.6098	3.61738	3.72642	3.26946	4.17516	3.42278	3.68163	3.77264	3.48962	3.79519	3.75452	3.96831	3.5564
AB40 1:0.6 SD	4.93705	4.29392	3.92316	3.99245	3.57964	3.77864	3.96745	4.25062	4.77523	5.39323	4.80088	4.89598	4.89833	5.39717	4.94572	5.23436	5.34813	5.23784	5.67273	5.15799	5.28994	4.85637	4.72312	5.39116	5.06898	5.24981	5.12353	5.82654	5.06642	5.31484	6.25561	4.87113	5.26254	5.50627	5.51746	5.83322	5.23725	5.64367	5.81172	5.63668	5.7999	6.15617	5.51874	5.6051	5.91996	6.10147	5.6051	6.15143	5.66058
AB40 1:1.2 SD	7.35845	4.53037	4.70797	3.7975	4.79784	4.99343	5.87461	5.75292	5.12713	6.2387	6.18319	6.16003	5.5818	6.04786	5.41773	6.11706	5.93964	5.85427	6.5983	6.40466	6.00202	6.27133	6.201	6.55185	5.98325	6.56671	6.8886	6.80372	6.66397	6.45345	6.60473	6.33426	6.65546	6.97573	6.63076	6.81635	6.80039	7.22806	7.05084	7.1434	6.89202	7.08335	7.19885	7.74255	6.39111	6.4722	7.52683	6.88654	6.95002
[truncated: 217 more columns]

## Sheet: Sup_F1_CD 
0h incubation						48h incubation
Wavelength (nm)	AB40 without liposome	AB40 : Anle138b(1:0)	AB40 : Anle138b(1:0.6)	AB40 : Anle138b(1:1.2)		Wavelength (nm)	AB40 : Anle138b(1:0)	AB40 : Anle138b(1:0.6)	AB40 : Anle138b(1:1.2)
190	-4.39341	1.83683	2.83959	1.48643		190	11.6277	11.6021	12.5325
190.5	-4.57181	2.0685	2.98765	1.77779		190.5	12.0624	12.0354	12.7685
191	-4.73371	2.26795	3.20849	2.09018		191	12.553	12.5055	13.1124
191.5	-4.92939	2.5187	3.49708	2.41006		191.5	13.024	12.9345	13.474
192	-5.08597	2.79845	3.85385	2.70333		192	13.4427	13.3154	13.8131
192.5	-5.2867	3.15459	4.25254	3.00371		192.5	13.7934	13.667	14.0578
193	-5.50154	3.51417	4.69117	3.41076		193	14.1023	13.9856	14.2978
193.5	-5.75102	3.87106	5.14276	3.8372		193.5	14.3836	14.2506	14.579
194	-6.04102	4.22538	5.58672	4.29219		194	14.5316	14.6019	14.7523
194.5	-6.20279	4.56793	5.9868	4.73969		194.5	14.5245	14.7718	14.8185
195	-6.3181	4.97655	6.33286	5.19937		195	14.4778	14.8775	14.8153
195.5	-6.34109	5.39646	6.6122	5.69321		195.5	14.4271	14.7665	14.8419
196	-6.43014	5.7866	6.83384	6.13669		196	14.3391	14.6277	14.9574
196.5	-6.48141	6.0924	6.99726	6.38996		196.5	14.1709	14.4768	15.0876
197	-6.52947	6.26874	7.09606	6.43522		197	13.8733	14.3394	15.0855
197.5	-6.57765	6.39114	7.12946	6.4036		197.5	13.4632	14.2399	14.9123
198	-6.56075	6.46658	7.12046	6.40315		198	12.9856	14.0897	14.6454
198.5	-6.54669	6.57134	7.09058	6.50472		198.5	12.4832	13.8766	14.3368
199	-6.46349	6.60899	7.04682	6.66811		199	11.9559	13.6104	14.054
199.5	-6.34734	6.58595	6.97114	6.6812		199.5	11.4362	13.1871	13.727
200	-6.23259	6.46092	6.85999	6.55703		200	10.8894	12.8406	13.2986
200.5	-6.06161	6.29706	6.70375	6.35214		200.5	10.3376	12.4451	12.8673
201	-5.91467	6.09094	6.50232	6.09951		201	9.73169	12.0052	12.3671
201.5	-5.74997	5.80633	6.25485	5.80636		201.5	9.03211	11.5251	11.8382
202	-5.58867	5.48092	5.9426	5.39276		202	8.26498	10.8812	11.2334
202.5	-5.4242	5.0976	5.56176	4.92396		202.5	7.4817	10.1616	10.5129
203	-5.25912	4.70338	5.11198	4.49344		203	6.73269	9.3762	9.76889
203.5	-5.06422	4.32163	4.60718	4.21512		203.5	5.97012	8.63279	8.97083
204	-4.83946	3.92813	4.08438	3.9629		204	5.20004	7.97081	8.20755
204.5	-4.61182	3.55478	3.55854	3.61392		204.5	4.43996	7.29301	7.48033
205	-4.36092	3.14808	3.04522	3.16309		205	3.7067	6.62721	6.74695
205.5	-4.15034	2.69321	2.55209	2.60636		205.5	3.00545	5.87115	6.0159
206	-3.96809	2.22784	2.09386	2.0924		206	2.32671	5.09554	5.29275
206.5	-3.77494	1.76794	1.69445	1.67791		206.5	1.66166	4.35605	4.62396
207	-3.61602	1.33408	1.34721	1.31518		207	1.01101	3.63891	3.91908
207.5	-3.42026	0.92567	1.03799	1.00926		207.5	0.3886	3.01268	3.23374
208	-3.21441	0.507432	0.742575	0.691167		208	-0.204717	2.43161	2.56936
208.5	-3.01749	0.104236	0.441321	0.348074		208.5	-0.751903	1.8196	2.04479
209	-2.81266	-0.254071	0.132099	0.0268757		209	-1.26404	1.22955	1.58152
209.5	-2.62246	-0.569429	-0.184389	-0.301342		209.5	-1.75642	0.627529	1.12667
210	-2.47687	-0.851003	-0.511943	-0.620398		210	-2.19486	0.108354	0.692892
210.5	-2.39164	-1.11389	-0.852913	-0.913294		210.5	-2.58515	-0.339314	0.266294
211	-2.33562	-1.37526	-1.2074	-1.14186		211	-2.92216	-0.736287	-0.135514
211.5	-2.33599	-1.63054	-1.55619	-1.36292		211.5	-3.25093	-1.09694	-0.504575
212	-2.29808	-1.85977	-1.87476	-1.55094		212	-3.5451	-1.41943	-0.848813
212.5	-2.21041	-2.03837	-2.14125	-1.72513		212.5	-3.816	-1.75883	-1.14652
213	-2.0838	-2.16723	-2.35332	-1.86677		213	-4.05774	-2.04431	-1.446
213.5	-1.96465	-2.29629	-2.51829	-1.97505		213.5	-4.2701	-2.31809	-1.69353
214	-1.90197	-2.42126	-2.64363	-2.10241		214	-4.45465	-2.50916	-1.90669
214.5	-1.87978	-2.52803	-2.72778	-2.24486		214.5	-4.57664	-2.69918	-2.069
215	-1.84018	-2.62116	-2.77068	-2.36626		215	-4.68524	-2.85153	-2.26725
215.5	-1.7909	-2.66657	-2.78449	-2.46693		215.5	-4.79191	-3.00814	-2.44719
216	-1.72466	-2.68331	-2.7804	-2.53954		216	-4.88652	-3.1342	-2.57924
216.5	-1.64939	-2.66795	-2.77858	-2.60273		216.5	-4.98676	-3.22036	-2.68379
217	-1.55317	-2.64237	-2.77766	-2.64276		217	-5.0606	-3.28185	-2.76492
217.5	-1.46167	-2.61982	-2.77959	-2.68156		217.5	-5.10896	-3.35546	-2.8503
218	-1.38271	-2.61532	-2.78165	-2.71508		218	-5.10855	-3.38186	-2.90218
218.5	-1.33023	-2.61091	-2.78247	-2.74624		218.5	-5.06403	-3.39829	-2.88298
219	-1.30177	-2.59484	-2.77743	-2.78617		219	-5.02442	-3.31585	-2.83423
219.5	-1.27565	-2.57988	-2.76833	-2.83498		219.5	-4.95283	-3.18792	-2.77049
220	-1.23753	-2.56876	-2.7469	-2.87213		220	-4.86259	-3.03376	-2.70538
220.5	-1.18417	-2.54754	-2.71554	-2.85944		220.5	-4.75618	-2.9075	-2.66401
221	-1.12555	-2.50868	-2.6592	-2.79024		221	-4.64957	-2.81663	-2.65169
221.5	-1.07099	-2.45653	-2.58378	-2.68661		221.5	-4.53732	-2.75228	-2.62887
222	-1.019	-2.42467	-2.49168	-2.59514		222	-4.41204	-2.68378	-2.56676
222.5	-0.971829	-2.40919	-2.39704	-2.50651		222.5	-4.29106	-2.5821	-2.50185
223	-0.950444	-2.37697	-2.30375	-2.4557		223	-4.14319	-2.44655	-2.42124
223.5	-0.933307	-2.31745	-2.21174	-2.39542		223.5	-3.99792	-2.32035	-2.35768
224	-0.922737	-2.222	-2.11842	-2.32211		224	-3.81751	-2.22389	-2.28153
224.5	-0.897117	-2.11287	-2.02806	-2.21956		224.5	-3.64725	-2.18473	-2.21073
225	-0.859286	-2.00396	-1.94253	-2.11079		225	-3.47606	-2.17468	-2.14421
225.5	-0.838734	-1.89629	-1.8676	-2.02541		225.5	-3.30675	-2.15178	-2.09318
226	-0.815376	-1.79889	-1.80037	-1.93314		226	-3.13282	-2.09607	-2.01752
226.5	-0.808524	-1.69414	-1.73762	-1.84462		226.5	-2.95131	-2.01466	-1.93694
227	-0.792164	-1.57502	-1.67128	-1.74325		227	-2.79898	-1.94301	-1.84841
227.5	-0.767581	-1.45265	-1.59889	-1.64578		227.5	-2.65698	-1.90532	-1.74673
228	-0.749	-1.33746	-1.52846	-1.58072		228	-2.51209	-1.88567	-1.63928
228.5	-0.749512	-1.24388	-1.45899	-1.52729		228.5	-2.35054	-1.84248	-1.54102
229	-0.762459	-1.1566	-1.38845	-1.46145		229	-2.17715	-1.78304	-1.42801
229.5	-0.756577	-1.0606	-1.30923	-1.365		229.5	-2.02171	-1.67987	-1.32931
230	-0.739375	-0.954775	-1.22367	-1.28048		230	-1.87347	-1.56844	-1.19972
230.5	-0.698103	-0.856623	-1.13642	-1.21947		230.5	-1.74895	-1.43361	-1.06236
231	-0.663553	-0.773911	-1.04886	-1.16061		231	-1.60374	-1.31699	-0.92627
231.5	-0.6337	-0.699968	-0.955566	-1.07705		231.5	-1.47682	-1.22567	-0.830279
232	-0.605963	-0.637765	-0.859452	-0.943587		232	-1.3489	-1.14064	-0.767163
232.5	-0.601821	-0.562402	-0.761646	-0.821573		232.5	-1.24069	-1.05519	-0.730323
233	-0.579477	-0.48223	-0.664782	-0.715047		233	-1.13926	-0.938202	-0.675883
233.5	-0.548016	-0.398102	-0.568392	-0.61923		233.5	-1.00822	-0.824953	-0.586286
234	-0.507554	-0.333685	-0.474957	-0.523073		234	-0.860229	-0.738152	-0.463629
234.5	-0.473599	-0.295082	-0.387641	-0.42261		234.5	-0.736138	-0.653543	-0.353441
235	-0.425281	-0.252135	-0.308754	-0.315772		235	-0.635447	-0.597954	-0.279649
235.5	-0.372802	-0.210387	-0.236405	-0.22083		235.5	-0.561942	-0.547939	-0.2715
236	-0.335553	-0.144103	-0.175111	-0.14246		236	-0.511391	-0.517782	-0.277022
236.5	-0.300581	-0.0849688	-0.131415	-0.0804008		236.5	-0.455075	-0.489167	-0.303123
237	-0.278418	-0.0404419	-0.106234	-0.0235739		237	-0.404497	-0.450544	-0.319397
237.5	-0.251181	0.00927959	-0.0983966	0.0309796		237.5	-0.358429	-0.392197	-0.321467
238	-0.227314	0.0523792	-0.0991073	0.0626209		238	-0.303941	-0.319124	-0.30051
238.5	-0.201755	0.0886321	-0.106573	0.0704827		238.5	-0.259566	-0.245299	-0.261783
239	-0.168837	0.101495	-0.117162	0.0686941		239	-0.214122	-0.192525	-0.233247
239.5	-0.151025	0.0885552	-0.129381	0.0546086		239.5	-0.180001	-0.150238	-0.22752
240	-0.14372	0.0697662	-0.140179	0.0289918		240	-0.14992	-0.128676	-0.234376
240.5	-0.148098	0.0498844	-0.145095	-0.0113142		240.5	-0.13536	-0.109062	-0.237993
241	-0.131884	0.0387437	-0.138014	-0.0291523		241	-0.113813	-0.0936616	-0.238122
241.5	-0.125349	0.049249	-0.12005	-0.0416894		241.5	-0.085778	-0.0831801	-0.216012
242	-0.115512	0.0632039	-0.0965746	-0.0472289		242	-0.0419533	-0.0532716	-0.176453
242.5	-0.117957	0.0612643	-0.0806069	-0.0406292		242.5	0.021078	-0.0128916	-0.13202
243	-0.132384	0.0461572	-0.0746593	-0.0458354		243	0.0831443	0.0128926	-0.0753073
243.5	-0.156706	0.036533	-0.0765431	-0.0488365		243.5	0.137728	0.0226495	-0.0208889
244	-0.170039	0.0346493	-0.0836005	-0.0566958		244	0.188479	0.0252772	0.0342421
244.5	-0.182617	0.067628	-0.0966259	-0.0606706		244.5	0.230817	0.0469883	0.073417
245	-0.186159	0.0949539	-0.119045	-0.0566236		245	0.273167	0.0795736	0.10323
245.5	-0.185006	0.12119	-0.146226	-0.0475532		245.5	0.313115	0.115423	0.139575
246	-0.17284	0.123333	-0.166246	-0.0416804		246	0.338698	0.158795	0.161757
246.5	-0.172231	0.118042	-0.17021	-0.0453563		246.5	0.372548	0.192073	0.181073
247	-0.163595	0.139244	-0.154472	-0.0603044		247	0.399872	0.230165	0.187464
247.5	-0.152963	0.165793	-0.122187	-0.0714546		247.5	0.424582	0.235301	0.194528
248	-0.133766	0.187063	-0.0825119	-0.0763042		248	0.444541	0.229617	0.195856
248.5	-0.119023	0.201981	-0.0380793	-0.0874637		248.5	0.463453	0.226572	0.19989
249	-0.0998331	0.200771	0.00612432	-0.105154		249	0.485287	0.22794	0.203609
249.5	-0.0788438	0.212192	0.0460841	-0.111706		249.5	0.502489	0.229084	0.196718
250	-0.04381	0.238222	0.0801792	-0.111105		250	0.516459	0.228847	0.180553
250.5	-0.0200374	0.25843	0.101378	-0.103006		250.5	0.516576	0.227934	0.146651
251	-0.0092541	0.261831	0.10846	-0.130926		251	0.500189	0.222464	0.121252
251.5	-0.00094686	0.259865	0.101657	-0.161295		251.5	0.480524	0.213375	0.11273
252	0.0112644	0.243044	0.0862538	-0.189844		252	0.454603	0.204057	0.11549
252.5	0.0317053	0.22412	0.0698847	-0.182811		252.5	0.450484	0.190784	0.14019
253	0.0645634	0.195905	0.0591739	-0.166828		253	0.437806	0.168473	0.158159
253.5	0.0954633	0.179918	0.051949	-0.134855		253.5	0.425664	0.146171	0.172551
254	0.094894	0.179862	0.0517773	-0.143524		254	0.41378	0.115191	0.180435
254.5	0.0906534	0.176291	0.0549625	-0.142385		254.5	0.383543	0.107193	0.160651
255	0.0873863	0.17361	0.0663114	-0.134839		255	0.362114	0.0932423	0.153926
255.5	0.0981689	0.174559	0.0794079	-0.115931		255.5	0.3405	0.08888	0.130215
256	0.115593	0.166484	0.0937186	-0.0863264		256	0.331493	0.0647376	0.125336
256.5	0.111912	0.169166	0.106471	-0.06587		256.5	0.328496	0.0515445	0.127527
257	0.0875374	0.167553	0.117266	-0.0726175		257	0.307111	0.04743	0.14383
257.5	0.0747848	0.158766	0.120827	-0.0536508		257.5	0.301587	0.0514888	0.159282
258	0.0569281	0.163121	0.121059	-0.0471808		258	0.303916	0.0636805	0.162782
258.5	0.0324253	0.171802	0.116426	-0.0386199		258.5	0.308577	0.0943106	0.152946
259	-0.00411814	0.184528	0.112872	-0.0463861		259	0.305837	0.124409	0.138379
259.5	-0.0373095	0.190858	0.108801	-0.0508001		259.5	0.297115	0.151269	0.132137
260	-0.0721845	0.192849	0.103511	-0.0579933		260	0.287451	0.161956	0.125266

## Sheet: Sup_F3_Tht_a
	AB40 : Anle138b(1:0)	AB40 : Anle138b(1:1.2) post	AB40 : Anle138b(1:1.2) pre
Absorbance (A.U.) 1st	856.51	205.408	198.725
Absorbance (A.U.) 2nd	822.966	197.812	200.164
Absorbance (A.U.) 3rd	785.451	200.886	189.95
	AB40 : Anle138b(1:0)	AB40 : Anle138b(1:1.2) post	AB40 : Anle138b(1:1.2) pre
Absorbance (A.U.) mean	821.642	201.368	196.28
SEM	20.63	2.22	3.16

## Sheet: Sup_F3_CD_b 
Wavelength (nm)	AB40 monomer	AB40 : Anle138b(1:0)	AB40 : Anle138b(1:1.2) post	AB40 : Anle138b(1:1.2) pre
190	-2.25699	12.8622	12.8179	9.43606
191	-2.83935	12.9048	13.1025	9.75982
192	-3.55429	12.7975	13.2609	10.163
193	-4.38495	12.6288	13.2353	10.5824
194	-5.0876	12.4284	13.2225	10.7974
195	-5.65271	11.9432	12.8261	10.8876
196	-6.05566	11.3727	12.2369	10.8094
197	-6.38948	10.5623	11.3104	10.3447
198	-6.6564	9.44026	10.0109	9.81752
199	-6.77987	8.22049	8.6869	9.17711
200	-6.76339	6.90729	7.30099	8.3444
201	-6.64927	5.51603	5.73695	7.30531
202	-6.34232	4.11489	4.09527	6.09992
203	-5.88168	2.56012	2.39356	4.98668
204	-5.30048	1.25115	1.00161	3.9174
205	-4.63344	-0.152807	-0.485154	2.83531
206	-3.94083	-1.36309	-1.63624	1.78421
207	-3.29448	-2.57406	-2.82381	0.865731
208	-2.6903	-3.68474	-3.92564	-0.0495237
209	-2.20573	-4.70657	-4.93121	-0.78507
210	-1.85796	-5.53053	-5.80723	-1.49819
211	-1.62186	-6.30068	-6.65066	-2.03648
212	-1.46925	-6.92811	-7.30312	-2.50818
213	-1.38379	-7.54029	-7.95696	-2.89661
214	-1.31827	-7.96719	-8.371	-3.13795
215	-1.27966	-8.31911	-8.6977	-3.37704
216	-1.26189	-8.4614	-8.78755	-3.52076
217	-1.25132	-8.53041	-8.82507	-3.55752
218	-1.22244	-8.52045	-8.78982	-3.62639
219	-1.18498	-8.40901	-8.67955	-3.59051
220	-1.15462	-8.21506	-8.45543	-3.55794
221	-1.13441	-7.91878	-8.1342	-3.40704
222	-1.1125	-7.50498	-7.69093	-3.27576
223	-1.09782	-7.10374	-7.2336	-3.15561
224	-1.09613	-6.66185	-6.73002	-2.97069
225	-1.09459	-6.20133	-6.2301	-2.814
226	-1.08922	-5.67203	-5.61622	-2.65428
227	-1.07715	-5.15873	-5.06652	-2.43194
228	-1.06249	-4.62943	-4.54526	-2.1939
229	-1.04799	-4.14392	-4.07875	-1.96472
230	-1.03074	-3.63736	-3.59365	-1.76006
231	-0.988714	-3.19959	-3.1199	-1.54804
232	-0.943993	-2.75457	-2.61954	-1.32315
233	-0.903705	-2.3311	-2.18385	-1.13394
234	-0.86306	-1.95052	-1.80087	-0.94308
235	-0.814769	-1.63922	-1.48016	-0.805253
236	-0.761818	-1.29198	-1.1044	-0.652935
237	-0.697898	-1.05838	-0.882229	-0.539342
238	-0.633258	-0.815532	-0.653251	-0.41166
239	-0.566638	-0.664974	-0.541401	-0.347925
240	-0.499353	-0.507943	-0.392728	-0.250088
241	-0.432373	-0.389852	-0.302295	-0.201828
242	-0.367844	-0.281041	-0.212332	-0.143384
243	-0.306899	-0.214577	-0.167822	-0.121679
244	-0.248093	-0.136314	-0.0941366	-0.0533647
245	-0.19013	-0.130675	-0.0825375	-0.0322071
246	-0.136719	-0.0605225	-0.00154486	0.00843923
247	-0.087289	-0.050514	-0.008432	0.0106095
248	-0.0409808	-0.00143187	0.0165268	0.015707
249	0.00304976	0.0120396	0.0212223	-0.00833495
250	0.0452117	0.0295319	0.0632227	0.0147592
251	0.0713774	0.000700246	0.0347094	0.0313764
252	0.0806424	0.0207528	0.0453416	0.0564503
253	0.085212	0.00232817	0.0203324	0.0569499
254	0.0783735	0.0220584	0.0278974	0.0448604
255	0.0520273	0.0122287	-0.00864014	0.0388091
256	0.0169967	0.0323893	0.00649187	0.0666078
257	-0.0198329	0.024878	-0.0101955	0.107316
258	-0.0553437	0.0216367	0.0123945	0.152842
259	-0.0843047	0.0287401	0.046836	0.166411
260	-0.108335	0.0571678	0.0773142	0.171396

## Sheet: Sup_F3_Tht_c
	AB40 : Anle138b(1:0)	AB40 : Anle138b(1:1.2) post	AB40 : Anle138b(1:1.2) pre
Absorbance (A.U.) 1st	1.92	2.23	23.329
Absorbance (A.U.) 2nd	1.84	2.12	22.875
Absorbance (A.U.) 3rd	2.05	2.4	20.5
	AB40 : Anle138b(1:0)	AB40 : Anle138b(1:1.2) post	AB40 : Anle138b(1:1.2) pre
Absorbance (A.U.) mean	1.93667	2.25	22.2347
SEM	0.061	0.081	0.874

## Sheet: Sup_F3_CD_d
Wavelength (nm)	AB40 monomer	AB40 : Anle138b(1:0)	AB40 : Anle138b(1:1.2) post	AB40 : Anle138b(1:1.2) pre
190	-4.30117	0.287551	1.00369	1.83741
191	-4.58985	0.534831	0.957107	1.87549
192	-4.93642	0.735824	0.925199	1.98543
193	-5.32407	0.886159	0.918746	2.17735
194	-5.74678	0.964417	0.896446	2.41236
195	-6.10401	0.96188	0.853754	2.68378
196	-6.38182	0.885627	0.812399	2.98973
197	-6.59665	0.755637	0.762956	3.25994
198	-6.67897	0.547262	0.660694	3.42029
199	-6.68691	0.35959	0.518631	3.49537
200	-6.56155	0.201133	0.365876	3.44759
201	-6.2924	0.0797035	0.243513	3.23808
202	-5.9763	-0.0435858	0.132604	2.91691
203	-5.60651	-0.113094	-0.0290271	2.40541
204	-5.13335	-0.159078	-0.170688	1.83839
205	-4.6462	-0.208731	-0.241266	1.3505
206	-4.14455	-0.302766	-0.289834	0.883343
207	-3.68238	-0.406087	-0.34702	0.455154
208	-3.2685	-0.519831	-0.444431	0.0664808
209	-2.84844	-0.64721	-0.52149	-0.247397
210	-2.52483	-0.728933	-0.570634	-0.494504
211	-2.28952	-0.766106	-0.608341	-0.741932
212	-2.09111	-0.765844	-0.648683	-0.958147
213	-1.93805	-0.748535	-0.642021	-1.147
214	-1.797	-0.695134	-0.578287	-1.2686
215	-1.67643	-0.618123	-0.49393	-1.3576
216	-1.58594	-0.535147	-0.378728	-1.40339
217	-1.47853	-0.441639	-0.262224	-1.42291
218	-1.36739	-0.367884	-0.161643	-1.38365
219	-1.27357	-0.319802	-0.0896128	-1.3269
220	-1.18826	-0.282055	-0.0684543	-1.26019
221	-1.13744	-0.278673	-0.0989772	-1.19853
222	-1.08368	-0.286098	-0.149434	-1.13312
223	-1.02704	-0.328152	-0.185622	-1.06512
224	-0.99627	-0.358468	-0.216745	-0.998875
225	-0.946484	-0.393499	-0.224838	-0.929467
226	-0.888393	-0.416114	-0.198201	-0.817269
227	-0.8211	-0.432026	-0.148309	-0.708748
228	-0.775451	-0.417621	-0.102578	-0.584892
229	-0.733829	-0.387796	-0.0705468	-0.475598
230	-0.688264	-0.343273	-0.0386195	-0.357326
231	-0.631368	-0.282888	-0.0203098	-0.25302
232	-0.574398	-0.228878	-0.0235056	-0.177341
233	-0.548201	-0.178499	-0.0384269	-0.147408
234	-0.529947	-0.144024	-0.0663483	-0.147035
235	-0.510889	-0.129889	-0.0991399	-0.175964
236	-0.486426	-0.12414	-0.128525	-0.219089
237	-0.463925	-0.147298	-0.147409	-0.271478
238	-0.442473	-0.175705	-0.161484	-0.314395
239	-0.410379	-0.206021	-0.160346	-0.338147
240	-0.376461	-0.234125	-0.148743	-0.341026
241	-0.344511	-0.245507	-0.136461	-0.332993
242	-0.31423	-0.243552	-0.122427	-0.30557
243	-0.272336	-0.22388	-0.102838	-0.277519
244	-0.233859	-0.191146	-0.095821	-0.243772
245	-0.197987	-0.15387	-0.084978	-0.211682
246	-0.174219	-0.11679	-0.0806787	-0.194621
247	-0.170249	-0.0873697	-0.0773771	-0.192101
248	-0.164534	-0.0694031	-0.0828432	-0.192247
249	-0.165573	-0.0576079	-0.0870517	-0.205747
250	-0.167321	-0.0470041	-0.0893086	-0.213276
251	-0.167753	-0.0410057	-0.0886776	-0.216932
252	-0.161298	-0.0370555	-0.0911666	-0.207857
253	-0.146475	-0.0354096	-0.0915349	-0.190857
254	-0.126575	-0.0347573	-0.0948163	-0.168204
255	-0.099981	-0.0296103	-0.0912206	-0.13811
256	-0.065339	-0.0194292	-0.0830707	-0.100306
257	-0.034018	-0.0114947	-0.0807401	-0.0695551
258	-0.00634908	-0.00407113	-0.0852649	-0.0449475
259	0.0209192	0.003074	-0.0873097	-0.0222429
260	0.0461246	0.0055645	-0.0873598	-0.00370096

[truncated: 13 more sheets: Sup_F4_CD , Sup_F11-13_Free, Sup_F11-13_Bound, Sup_F14_ABf_liposome_ITC, Figure S18, Figure S19a and S19c, Figure S19d, Figure S20a, Figure S20b, Figure S20c, Figure S20d, Figure S23a and S23b, Figure S24]
